# Supplementary material for: Poly[bis­(μ2-5-{4-[(1H-imidazol-1-yl)meth­yl]phen­yl}tetra­zolato)zinc]
Source: Acta Crystallogr Sect E Struct Rep Online. 2013 Jan 9;69(Pt 2):m85. doi: 10.1107/S1600536812050672 (PMC3569184; doi:10.1107/S1600536812050672)
Supplement: Supplementary file 2 [file e-69-00m85-Isup2.hkl]

# 
# h,k,l, Fc-squared, Fo-squared, sigma(Fo-squared) and status flag 
# 
data_I
_shelx_title ' sad in Pbcn' 
_shelx_refln_list_code          4 
_shelx_F_calc_maximum      246.21 
_exptl_crystal_F_000      1056.00 
_reflns_d_resolution_high  0.8196 
 
loop_ 
 _symmetry_equiv_pos_as_xyz 
 'x, y, z' 
 '-x+1/2, -y+1/2, z+1/2' 
 '-x, y, -z+1/2' 
 'x+1/2, -y+1/2, -z' 
 '-x, -y, -z' 
 'x-1/2, y-1/2, -z-1/2' 
 'x, -y, z-1/2' 
 '-x-1/2, y-1/2, z' 
 
_cell_length_a    16.1206 
_cell_length_b     9.3720 
_cell_length_c    14.6367 
_cell_angle_alpha  90.000 
_cell_angle_beta   90.000 
_cell_angle_gamma  90.000 
 
_shelx_F_squared_multiplier     1.000 
 
loop_ 
 _refln_index_h 
 _refln_index_k 
 _refln_index_l 
 _refln_F_squared_calc 
 _refln_F_squared_meas 
 _refln_F_squared_sigma 
 _refln_observed_status 
   2   0   0    25039.22    24427.77    280.53 o 
   4   0   0     8559.35     8594.83     97.63 o 
   6   0   0    11947.34    11430.94    130.31 o 
   8   0   0     2876.78     2567.25     40.35 o 
  10   0   0    10719.11    10936.29    129.94 o 
  12   0   0     2749.64     2913.73     49.19 o 
  14   0   0     6374.60     6378.63     85.79 o 
  16   0   0      293.28      292.21     21.77 o 
  18   0   0     3776.03     4079.07     95.62 o 
   1   1   0    13643.83    13854.24    125.76 o 
   3   1   0    51429.09    48261.85    385.33 o 
   5   1   0    18349.07    18056.51    142.07 o 
   7   1   0    18935.94    19497.20    154.52 o 
   9   1   0    11548.27    12091.56     99.98 o 
  11   1   0     1073.98      856.92     13.93 o 
  13   1   0     3763.66     3775.12     39.57 o 
  15   1   0     2299.56     2354.90     45.41 o 
  17   1   0     1177.32     1160.32     37.34 o 
  19   1   0     1435.56     1382.50     50.02 o 
   0   2   0      706.74      712.37     12.28 o 
   2   2   0    14666.90    14594.49    115.55 o 
   4   2   0     1328.96     1654.90     20.23 o 
   6   2   0    11061.75    11545.08     94.08 o 
   8   2   0     8912.69     8887.26     75.28 o 
  10   2   0     4882.17     4992.96     47.05 o 
  12   2   0    10031.34    10458.31    107.72 o 
  14   2   0       54.68       73.04      7.05 o 
  16   2   0     1945.32     2011.15     57.84 o 
  18   2   0      747.69      747.55     50.37 o 
   1   3   0     2920.57     3181.79     29.69 o 
   3   3   0    12712.76    13003.60    105.32 o 
   5   3   0     3646.49     3487.01     38.82 o 
   7   3   0     1641.44     1504.58     18.42 o 
   9   3   0     1132.03      956.95     14.58 o 
  11   3   0     6138.09     6041.78     56.64 o 
  13   3   0      786.13      812.64     18.01 o 
  15   3   0     1265.73     1323.79     25.28 o 
  17   3   0     1718.36     1719.02     38.48 o 
   0   4   0     2158.59     1789.23     28.64 o 
   2   4   0      788.15      710.58     11.34 o 
   4   4   0    15671.72    15834.45    149.36 o 
   6   4   0     1427.12     1221.06     19.71 o 
   8   4   0     1625.70     1296.29     21.48 o 
  10   4   0     2626.43     2551.28     29.60 o 
  12   4   0       31.83       34.40      4.78 o 
  14   4   0     5671.98     5958.69     69.81 o 
  16   4   0     1697.67     1725.41     33.99 o 
  18   4   0     1192.46     1308.83     50.96 o 
   1   5   0     7496.24     7758.43     91.76 o 
   3   5   0     1434.56     1228.65     17.30 o 
   5   5   0     8726.51     8564.71     87.82 o 
   7   5   0      540.15      433.08     13.64 o 
   9   5   0     4712.91     4773.11     56.90 o 
  11   5   0     3492.16     3456.12     38.58 o 
  13   5   0     3731.35     3736.34     49.54 o 
  15   5   0     2705.43     2600.99     40.35 o 
  17   5   0      731.39      795.15     26.84 o 
   0   6   0      707.89      890.61     26.93 o 
   2   6   0     3647.13     3487.94     37.25 o 
   4   6   0     2904.61     2949.74     44.78 o 
   6   6   0     7242.58     6913.04     75.87 o 
   8   6   0     9644.26     9750.48    102.32 o 
  10   6   0      651.87      652.48     17.34 o 
  12   6   0     2843.62     2737.80     43.14 o 
  14   6   0      957.13      886.99     22.04 o 
  16   6   0      848.29      958.78     30.06 o 
   1   7   0     4320.94     4310.24     57.24 o 
   3   7   0     2753.31     2628.72     38.31 o 
   5   7   0     1987.29     1940.78     31.32 o 
   7   7   0     2677.49     2682.50     39.50 o 
   9   7   0      534.99      525.84     16.13 o 
  11   7   0     1550.69     1629.30     32.35 o 
  13   7   0      497.06      471.50     16.74 o 
  15   7   0     1229.06     1376.98     54.30 o 
   0   8   0     6610.94     6525.17    107.03 o 
   2   8   0     2965.66     3023.75     37.24 o 
   4   8   0     2040.91     2081.41     29.32 o 
   6   8   0     2287.59     2265.01     36.64 o 
   8   8   0      704.62      666.43     18.93 o 
  10   8   0     1156.22     1117.54     25.40 o 
  12   8   0     1097.77     1040.70     31.62 o 
  14   8   0      255.55      308.50     15.24 o 
   1   9   0     4554.91     4630.12     52.22 o 
   3   9   0     1687.99     1652.77     26.93 o 
   5   9   0     1269.04     1189.09     26.40 o 
   7   9   0      844.44      818.29     21.82 o 
   9   9   0     1693.96     1615.59     41.91 o 
  11   9   0      450.79      471.36     22.21 o 
   0  10   0     1876.99     1986.43     50.85 o 
   2  10   0     1610.19     1617.15     28.12 o 
   4  10   0      841.94      805.52     19.68 o 
   6  10   0      501.21      510.19     18.65 o 
   8  10   0      845.05      834.41     38.58 o 
   1  11   0      504.27      572.39     17.70 o 
   3  11   0      168.76      151.03     10.96 o 
   5  11   0      148.15      212.54     14.37 o 
   1   1   1      245.71      212.96      2.68 o 
   2   1   1      271.05      275.72      4.76 o 
   3   1   1    13799.84    13736.00     86.62 o 
   4   1   1     9261.34     9451.65     53.74 o 
   5   1   1      589.13      590.35      8.95 o 
   6   1   1      430.29      471.85      6.22 o 
   7   1   1       52.80       46.83      2.89 o 
   8   1   1      353.20      357.83      6.85 o 
   9   1   1     1392.07     1502.02     16.02 o 
  10   1   1     1619.31     1704.65     14.56 o 
  11   1   1      767.81      828.12      9.63 o 
  12   1   1     1219.14     1278.94     12.92 o 
  13   1   1        9.09        8.19      2.89 o 
  14   1   1        2.20       -1.21      2.79 o 
  15   1   1       80.64       78.00      5.24 o 
  16   1   1       36.97       32.45      4.94 o 
  17   1   1      495.89      504.73     14.19 o 
  18   1   1       11.44       20.61      6.67 o 
  19   1   1        2.75       21.32      8.58 o 
   0   2   1     6537.53     6857.72     50.59 o 
   1   2   1      535.48      492.47      4.36 o 
   2   2   1    12575.07    13178.99     79.69 o 
   3   2   1    10544.82    11186.58     73.60 o 
   4   2   1    16590.50    17602.95    113.92 o 
   5   2   1     4365.86     4607.42     30.92 o 
   6   2   1       69.36       76.39      2.56 o 
   7   2   1       17.44       19.81      1.95 o 
   8   2   1      102.77       81.43      2.98 o 
   9   2   1      395.65      368.62      5.92 o 
  10   2   1       26.14       25.35      2.54 o 
  11   2   1       18.21       14.00      2.43 o 
  12   2   1      200.80      209.99      5.51 o 
  13   2   1        5.04        2.64      2.87 o 
  14   2   1      269.34      261.13      7.06 o 
  15   2   1       33.10       34.94      4.88 o 
  16   2   1      868.91      823.99     20.84 o 
  17   2   1       74.49       67.45      8.24 o 
  18   2   1       29.10       46.68      7.96 o 
  19   2   1      185.64      202.24     12.67 o 
   1   3   1        1.19       -1.22      1.22 o 
   2   3   1        0.14       -1.56      1.56 o 
   3   3   1       92.00       97.18      2.68 o 
   4   3   1      235.75      202.60      4.90 o 
   5   3   1     6948.88     7391.39     51.60 o 
   6   3   1     2129.63     2170.91     29.58 o 
   7   3   1     1214.60     1177.62     11.05 o 
   8   3   1      171.37      138.30      4.28 o 
   9   3   1     1581.76     1583.74     14.14 o 
  10   3   1      130.95      128.11      4.39 o 
  11   3   1        4.82       14.36      2.66 o 
  12   3   1        9.08        6.94      2.91 o 
  13   3   1        1.84        5.16      2.95 o 
  14   3   1     1923.96     1934.21     19.99 o 
  15   3   1       42.05       35.26      4.62 o 
  16   3   1     1038.96     1056.77     19.20 o 
  17   3   1      109.14       92.78      8.19 o 
  18   3   1        0.45        1.67      6.12 o 
   0   4   1      934.48      824.46     12.25 o 
   1   4   1       23.94       28.19      2.19 o 
   2   4   1       30.57       23.08      2.11 o 
   3   4   1      163.39      166.97      6.57 o 
   4   4   1     2077.31     2330.48     18.68 o 
   5   4   1      128.35      117.36      3.69 o 
   6   4   1      325.65      286.76      5.83 o 
   7   4   1      145.23      156.82      6.57 o 
   8   4   1      143.10      157.09      6.12 o 
   9   4   1      285.15      302.20      6.13 o 
  10   4   1        3.34       14.08      2.64 o 
  11   4   1     1598.20     1584.98     15.57 o 
  12   4   1       30.85       35.55      4.69 o 
  13   4   1       74.73       70.23      4.66 o 
  14   4   1     1200.91     1162.59     16.62 o 
  15   4   1      132.33      116.56      6.72 o 
  16   4   1        8.05       12.59      5.63 o 
  17   4   1       83.08       83.73      8.03 o 
  18   4   1        5.51        8.70      6.76 o 
   1   5   1     1442.00     1509.29     14.63 o 
   2   5   1      288.47      305.50      7.25 o 
   3   5   1      145.68      157.37      6.47 o 
   4   5   1     1031.72      973.73     12.58 o 
   5   5   1      286.40      303.76      7.19 o 
   6   5   1      115.53      124.37      5.10 o 
   7   5   1      471.57      467.44      9.10 o 
   8   5   1     1333.18     1328.05     16.30 o 
   9   5   1      120.39      136.82      5.86 o 
  10   5   1      697.45      654.17     10.06 o 
  11   5   1        5.58        6.13      3.06 o 
  12   5   1      920.55      897.21     12.96 o 
  13   5   1       88.23       91.11      5.98 o 
  14   5   1        7.43        3.76      3.94 o 
  15   5   1       11.81        9.53      4.67 o 
  16   5   1      172.60      176.78      8.95 o 
  17   5   1       23.74       17.13      6.28 o 
   0   6   1       18.74        6.01      3.35 o 
   1   6   1       76.56       85.91      5.61 o 
   2   6   1      426.50      392.28      7.19 o 
   3   6   1      115.70      113.78      4.41 o 
   4   6   1      341.45      355.09      7.59 o 
   5   6   1      824.12      798.96     11.43 o 
   6   6   1      207.12      201.01      6.75 o 
   7   6   1     1342.47     1264.27     18.29 o 
   8   6   1       24.93       34.77      4.29 o 
   9   6   1      834.62      838.82     21.73 o 
  10   6   1        3.14        3.39      3.24 o 
  11   6   1      229.22      231.69      8.17 o 
  12   6   1     1458.60     1427.89     17.60 o 
  13   6   1      179.74      181.12      8.74 o 
  14   6   1        3.60        5.19      4.33 o 
  15   6   1      164.69      154.75      8.72 o 
  16   6   1       88.42       92.63      7.69 o 
   1   7   1      377.30      363.48      8.21 o 
   2   7   1       24.16       26.70      3.44 o 
   3   7   1       13.98        8.61      3.06 o 
   4   7   1     1367.60     1312.48     14.80 o 
   5   7   1      144.80      111.48      5.46 o 
   6   7   1      465.92      416.00      9.97 o 
   7   7   1      452.41      482.49     13.98 o 
   8   7   1      164.07      147.20      8.86 o 
   9   7   1      712.57      648.34     12.73 o 
  10   7   1       27.91       30.97      4.79 o 
  11   7   1      792.80      775.55     13.11 o 
  12   7   1       88.34       88.79      6.44 o 
  13   7   1       22.30       33.37      5.62 o 
  14   7   1       14.38       15.12      6.66 o 
  15   7   1        6.80        9.99      5.19 o 
   0   8   1      624.23      616.71     15.00 o 
   1   8   1       76.39       79.08      5.01 o 
   2   8   1       13.83       15.28      3.45 o 
   3   8   1      595.83      564.59     10.98 o 
   4   8   1      790.36      757.21     11.69 o 
   5   8   1      552.73      542.82     10.91 o 
   6   8   1      360.42      357.31     10.01 o 
   7   8   1       21.38       11.54      4.15 o 
   8   8   1      468.04      480.41     11.55 o 
   9   8   1       96.73       86.22      6.36 o 
  10   8   1      697.05      632.78     13.53 o 
  11   8   1      199.20      188.73      8.39 o 
  12   8   1       48.76       49.98      5.91 o 
  13   8   1       35.51       38.07      6.33 o 
  14   8   1      124.61      114.68     10.74 o 
   1   9   1     1365.44     1340.21     16.82 o 
   2   9   1       18.67       17.68      3.99 o 
   3   9   1      312.08      306.77      9.74 o 
   4   9   1        6.05        9.00      3.67 o 
   5   9   1      468.48      439.15     10.65 o 
   6   9   1        0.00       -3.32      4.00 o 
   7   9   1       72.90       86.24      6.78 o 
   8   9   1      495.50      449.49     11.99 o 
   9   9   1      841.71      826.34     16.04 o 
  10   9   1        6.04        8.03      4.73 o 
  11   9   1      118.26       88.20      7.09 o 
  12   9   1       29.21       30.08      6.28 o 
   0  10   1       29.07       35.05      6.88 o 
   1  10   1        0.35       -0.92      3.87 o 
   2  10   1     1006.66     1033.17     15.57 o 
   3  10   1        0.42       -1.34      3.92 o 
   4  10   1      884.76      895.76     15.71 o 
   5  10   1       74.72       67.07      6.70 o 
   6  10   1      317.96      313.50     10.87 o 
   7  10   1       45.88       42.32      6.05 o 
   8  10   1      356.25      338.58     15.82 o 
   9  10   1       14.63       15.32      5.19 o 
   1  11   1      283.01      303.92      9.77 o 
   2  11   1        9.99        7.76      4.50 o 
   3  11   1      747.60      805.72     17.10 o 
   4  11   1      206.28      213.61     10.33 o 
   5  11   1      250.78      273.28     11.15 o 
   0   0   2     1855.57     1795.82     21.85 o 
   1   0   2    12488.12    12693.80    116.85 o 
   2   0   2      567.24      658.50      9.10 o 
   3   0   2      205.57      236.05      3.53 o 
   4   0   2     2726.91     2699.98     21.78 o 
   5   0   2       70.12       56.48      2.89 o 
   6   0   2     2487.88     2393.13     23.05 o 
   7   0   2        1.07        1.97      1.97 o 
   8   0   2    19295.18    20421.60    162.20 o 
   9   0   2      503.62      544.09      9.70 o 
  10   0   2    10484.80    10934.53     91.83 o 
  11   0   2      215.88      215.43     10.19 o 
  12   0   2     1643.60     1543.45     20.39 o 
  13   0   2       48.11       62.70      7.05 o 
  14   0   2     5756.10     5885.94     66.70 o 
  15   0   2        4.24        4.97      4.60 o 
  16   0   2      921.23      999.67     21.61 o 
  17   0   2      984.30      932.97     39.11 o 
  18   0   2     2178.67     2321.01     67.13 o 
  19   0   2        1.25       -2.36     11.68 o 
   1   1   2    40058.70    38065.95    246.63 o 
   2   1   2     2543.60     2682.48     16.73 o 
   3   1   2      752.12      886.11     10.46 o 
   4   1   2     1720.81     1784.81     12.12 o 
   5   1   2     6925.34     7045.73     41.21 o 
   6   1   2      248.45      239.64      4.58 o 
   7   1   2     5936.67     5725.89     35.14 o 
   8   1   2     1045.23     1122.01     10.15 o 
   9   1   2     6621.08     6436.41     40.11 o 
  10   1   2      103.67       90.68      3.37 o 
  11   1   2     8061.93     8228.01     51.04 o 
  12   1   2      434.87      485.39      8.32 o 
  13   1   2     4726.12     4914.18     37.51 o 
  14   1   2        0.16        1.18      3.19 o 
  15   1   2     1509.36     1588.44     19.38 o 
  16   1   2       30.74       26.72      5.07 o 
  17   1   2      756.27      811.10     17.80 o 
  18   1   2      580.49      616.44     30.32 o 
  19   1   2     1786.67     1899.86     43.36 o 
   0   2   2     1285.17     1194.91     11.58 o 
   1   2   2      287.84      289.21      4.63 o 
   2   2   2    60621.42    56977.61    305.65 o 
   3   2   2    17968.30    19260.91    102.20 o 
   4   2   2    13583.15    13549.43     89.24 o 
   5   2   2      809.59      880.29     13.37 o 
   6   2   2     6448.86     6120.77     37.34 o 
   7   2   2      147.76      163.91      3.73 o 
   8   2   2     9590.15     9782.78     69.93 o 
   9   2   2       35.97       39.42      2.80 o 
  10   2   2     3378.28     3202.95     23.33 o 
  11   2   2      369.73      359.46      7.05 o 
  12   2   2     4778.78     4728.18     35.56 o 
  13   2   2       31.55       42.55      3.78 o 
  14   2   2      484.34      468.85      9.89 o 
  15   2   2      422.90      406.29      9.73 o 
  16   2   2     2794.72     2783.06     35.73 o 
  17   2   2      179.39      197.02      9.91 o 
  18   2   2     1312.18     1308.07     34.72 o 
  19   2   2       14.53        9.09      8.70 o 
   1   3   2     6355.07     6186.52     35.49 o 
   2   3   2       13.24       19.34      1.67 o 
   3   3   2    22124.59    23051.69    129.15 o 
   4   3   2      109.68      122.59      3.51 o 
   5   3   2    14288.99    14458.72     96.10 o 
   6   3   2       78.32       92.04      3.75 o 
   7   3   2    10048.22    10128.14     60.27 o 
   8   3   2      417.37      438.78      6.82 o 
   9   3   2     2014.12     1776.70     16.29 o 
  10   3   2      251.24      243.17      6.46 o 
  11   3   2     3955.83     3873.30     30.47 o 
  12   3   2        0.47        1.71      2.62 o 
  13   3   2     2127.23     2068.60     24.16 o 
  14   3   2       22.69       20.58      3.64 o 
  15   3   2     2149.81     2190.93     26.92 o 
  16   3   2      184.24      180.49     16.59 o 
  17   3   2     1157.12     1134.24     26.49 o 
  18   3   2      210.53      248.39     11.48 o 
   0   4   2     8603.64     8714.05     74.36 o 
   1   4   2     1126.40     1167.89     10.68 o 
   2   4   2     1434.37     1143.11     15.74 o 
   3   4   2     3348.01     3796.12     25.66 o 
   4   4   2    11223.56    11082.32     70.15 o 
   5   4   2        9.64       12.81      2.65 o 
   6   4   2     2507.00     2400.50     19.73 o 
   7   4   2     1958.83     2085.16     20.24 o 
   8   4   2     1360.27     1307.62     17.56 o 
   9   4   2        3.32        7.85      2.35 o 
  10   4   2     6084.49     6068.44     43.75 o 
  11   4   2     2135.35     2040.49     20.45 o 
  12   4   2     1069.68     1072.21     13.76 o 
  13   4   2        6.40        5.30      3.17 o 
  14   4   2     1917.74     1909.07     25.47 o 
  15   4   2      177.77      151.61      8.92 o 
  16   4   2     1111.04     1108.48     27.81 o 
  17   4   2       61.03       63.27     10.58 o 
  18   4   2      457.35      500.80     16.41 o 
   1   5   2     1323.29     1138.76     14.85 o 
   2   5   2      157.34      149.89      3.93 o 
   3   5   2     5229.46     5078.05     36.22 o 
   4   5   2      523.79      494.05      7.50 o 
   5   5   2     6949.23     6901.40     47.59 o 
   6   5   2      342.10      355.82      7.86 o 
   7   5   2     2242.78     2057.44     21.12 o 
   8   5   2      109.12       94.37      5.05 o 
   9   5   2     1033.86     1044.18     14.69 o 
  10   5   2       39.91       40.26      3.93 o 
  11   5   2      110.85       92.48      5.02 o 
  12   5   2       80.72       82.63      6.06 o 
  13   5   2     1789.51     1805.89     19.96 o 
  14   5   2      167.80      170.31     11.87 o 
  15   5   2     1811.07     1862.99     25.61 o 
  16   5   2        2.14        1.08      5.26 o 
  17   5   2     1161.21     1220.53     27.93 o 
   0   6   2     6850.36     6902.02     72.50 o 
   1   6   2      405.95      410.78      7.53 o 
   2   6   2     4977.50     4991.64     34.84 o 
   3   6   2        7.12        7.70      2.75 o 
   4   6   2     3415.59     3316.66     27.47 o 
   5   6   2       44.20       58.33      5.69 o 
   6   6   2     3159.81     3050.47     28.75 o 
   7   6   2        1.19        3.81      3.30 o 
   8   6   2     1138.35     1149.55     17.75 o 
   9   6   2        0.16        4.93      3.46 o 
  10   6   2      970.69      957.44     16.98 o 
  11   6   2        3.24       -1.04      3.15 o 
  12   6   2     1253.15     1267.96     16.61 o 
  13   6   2        6.85        8.06      4.07 o 
  14   6   2      937.66      958.97     18.22 o 
  15   6   2       75.01       96.25      7.63 o 
  16   6   2     1266.73     1382.00     26.15 o 
   1   7   2     2770.80     2750.40     23.41 o 
   2   7   2      383.67      382.73      7.92 o 
   3   7   2     4461.18     4502.40     33.60 o 
   4   7   2      501.30      517.58      9.82 o 
   5   7   2     1616.29     1477.56     17.17 o 
   6   7   2       31.84       26.42      4.35 o 
   7   7   2     6034.94     5988.55     54.80 o 
   8   7   2       29.84       35.45      4.61 o 
   9   7   2     1878.63     1949.27     31.58 o 
  10   7   2      211.49      182.47      7.64 o 
  11   7   2     2778.68     2907.42     30.83 o 
  12   7   2      196.87      195.11      8.26 o 
  13   7   2     1626.48     1648.52     24.92 o 
  14   7   2       50.44       63.59      6.89 o 
  15   7   2      394.46      396.09     12.87 o 
   0   8   2     2632.62     2652.90     34.09 o 
   1   8   2      204.74      193.61      6.55 o 
   2   8   2     1344.40     1298.14     15.57 o 
   3   8   2       64.72       54.16      4.46 o 
   4   8   2     1774.05     1782.42     22.42 o 
   5   8   2      545.81      513.55     12.08 o 
   6   8   2     2766.42     2830.52     29.98 o 
   7   8   2      192.33      184.39      7.80 o 
   8   8   2     1380.09     1257.42     19.25 o 
   9   8   2       75.33       94.52      8.04 o 
  10   8   2     2150.32     2150.98     26.03 o 
  11   8   2       45.17       34.23      6.02 o 
  12   8   2     1112.95     1123.70     20.64 o 
  13   8   2        0.23        9.20      5.30 o 
   1   9   2     2059.33     2030.67     21.42 o 
   2   9   2       36.93       35.57      4.49 o 
   3   9   2      429.76      393.01      9.33 o 
   4   9   2       71.36       75.08      5.73 o 
   5   9   2      214.66      203.35      7.75 o 
   6   9   2       13.29       11.52      4.65 o 
   7   9   2      324.93      340.16     10.68 o 
   8   9   2        1.99       -0.42      4.41 o 
   9   9   2     1456.57     1464.81     25.63 o 
  10   9   2      147.55      149.62      9.42 o 
  11   9   2      952.72      982.45     23.89 o 
   0  10   2      595.91      630.47     23.12 o 
   1  10   2        0.58       -0.43      3.81 o 
   2  10   2      243.22      250.32      8.40 o 
   3  10   2        5.72        6.44      4.00 o 
   4  10   2      286.78      277.34      9.37 o 
   5  10   2        9.09       12.11      4.51 o 
   6  10   2      357.52      377.75     11.77 o 
   7  10   2      139.15      163.93      9.65 o 
   8  10   2      654.63      685.71     15.42 o 
   9  10   2        9.73       12.21      6.03 o 
   1  11   2      312.18      337.32     10.05 o 
   2  11   2        3.95       -2.00      4.33 o 
   3  11   2      379.81      374.46     21.76 o 
   4  11   2       18.35       14.44      5.08 o 
   1   1   3    18916.09    19613.01    116.91 o 
   2   1   3      764.35      728.43      7.27 o 
   3   1   3     1869.46     2075.93     13.21 o 
   4   1   3      678.41      683.42      6.76 o 
   5   1   3     2391.93     2527.69     17.12 o 
   6   1   3     2097.60     2254.55     19.05 o 
   7   1   3     2397.02     2785.83     19.05 o 
   8   1   3      900.59      969.09      9.14 o 
   9   1   3       13.00        8.93      1.86 o 
  10   1   3       14.69       42.34      2.78 o 
  11   1   3      553.93      601.90      8.84 o 
  12   1   3       28.31       31.45      3.80 o 
  13   1   3       56.17       57.91      4.51 o 
  14   1   3      574.88      582.23     10.89 o 
  15   1   3       47.47       52.10      5.33 o 
  16   1   3      185.16      188.06     13.72 o 
  17   1   3        2.78        8.32      4.94 o 
  18   1   3      496.71      510.66     28.35 o 
  19   1   3      364.01      407.11     20.96 o 
   0   2   3     9824.96    10373.55     84.31 o 
   1   2   3     2776.10     2873.36     17.60 o 
   2   2   3     6479.17     6913.03     38.54 o 
   3   2   3     4556.86     5074.14     29.14 o 
   4   2   3      216.57      240.17      4.58 o 
   5   2   3      344.52      367.44      4.93 o 
   6   2   3     4717.66     5662.94     34.74 o 
   7   2   3       22.18        4.72      1.66 o 
   8   2   3        7.60       14.60      1.92 o 
   9   2   3      382.13      380.49      5.85 o 
  10   2   3       19.46       28.98      2.87 o 
  11   2   3        2.98        0.54      2.32 o 
  12   2   3      233.16      237.07      8.94 o 
  13   2   3      771.26      775.45     12.41 o 
  14   2   3       28.75       28.52      4.59 o 
  15   2   3      523.40      564.23     13.99 o 
  16   2   3      124.25      129.14      8.38 o 
  17   2   3      437.56      447.03     16.17 o 
  18   2   3       15.56       25.43      7.29 o 
  19   2   3       61.39       49.19     10.86 o 
   1   3   3       17.00       16.90      1.94 o 
   2   3   3      103.36       68.07      2.34 o 
   3   3   3      804.53      883.14      7.95 o 
   4   3   3     3012.65     3308.41     19.87 o 
   5   3   3      462.10      412.73      5.88 o 
   6   3   3     2315.11     2455.85     18.10 o 
   7   3   3     3933.60     4209.65     28.22 o 
   8   3   3      234.49      306.04      5.67 o 
   9   3   3      108.45      120.89      4.44 o 
  10   3   3       59.19       53.43      3.55 o 
  11   3   3      291.45      306.68      6.95 o 
  12   3   3       77.00       65.86      4.61 o 
  13   3   3      913.97      911.75     16.44 o 
  14   3   3      847.46      814.48     15.12 o 
  15   3   3     1794.18     1851.71     39.55 o 
  16   3   3      129.31      145.45      7.95 o 
  17   3   3        1.51       11.38      6.35 o 
  18   3   3      124.72      141.87     11.42 o 
   0   4   3     1292.95     1270.48     16.17 o 
   1   4   3       38.28       24.60      1.93 o 
   2   4   3      661.17      847.88      8.40 o 
   3   4   3     1238.86     1386.12     11.57 o 
   4   4   3      292.65      293.43      6.29 o 
   5   4   3     4292.18     4622.77     30.69 o 
   6   4   3     1470.90     1496.84     14.31 o 
   7   4   3     1363.62     1345.66     13.57 o 
   8   4   3      739.64      761.26     10.36 o 
   9   4   3      337.93      323.53      7.02 o 
  10   4   3      141.73      129.18      6.40 o 
  11   4   3      171.12      155.80      6.66 o 
  12   4   3       70.93       63.22      4.87 o 
  13   4   3       37.80       32.29      4.36 o 
  14   4   3      261.04      221.93      8.90 o 
  15   4   3       63.50       70.45      6.45 o 
  16   4   3        5.54        0.45      5.23 o 
  17   4   3      162.53      166.16     12.24 o 
  18   4   3      140.65      140.35     15.58 o 
   1   5   3      506.62      450.73      6.14 o 
   2   5   3      597.09      564.21      7.31 o 
   3   5   3     1673.83     1663.06     15.64 o 
   4   5   3      256.41      234.30      5.32 o 
   5   5   3      114.69       98.15      5.26 o 
   6   5   3       13.92       12.05      3.00 o 
   7   5   3     1318.92     1262.30     15.57 o 
   8   5   3       89.23       98.58      5.10 o 
   9   5   3       62.15       64.18      4.27 o 
  10   5   3      447.88      441.23      9.84 o 
  11   5   3      848.15      806.08     12.10 o 
  12   5   3        4.13        3.24      3.45 o 
  13   5   3      245.69      218.85      7.94 o 
  14   5   3       15.99       21.30      4.34 o 
  15   5   3       26.28       25.06      6.30 o 
  16   5   3       62.56       70.81      8.41 o 
  17   5   3      170.27      199.12     11.21 o 
   0   6   3     2048.37     2121.46     26.35 o 
   1   6   3       40.14       46.92      3.53 o 
   2   6   3     3330.63     3407.64     24.39 o 
   3   6   3       34.30       47.47      3.36 o 
   4   6   3      154.02      162.55      5.49 o 
   5   6   3      762.32      831.33     11.49 o 
   6   6   3      478.70      545.46     10.47 o 
   7   6   3        9.84        4.86      3.31 o 
   8   6   3     1284.25     1204.24     17.72 o 
   9   6   3        5.14        7.82      3.47 o 
  10   6   3      308.25      338.48      8.31 o 
  11   6   3       87.95       85.83      6.71 o 
  12   6   3       14.69       15.29      4.22 o 
  13   6   3       62.33       54.43      5.45 o 
  14   6   3       52.81       65.29      7.47 o 
  15   6   3       13.86       17.62      6.06 o 
  16   6   3        3.35       -1.88      6.85 o 
   1   7   3     2952.50     2982.66     24.86 o 
   2   7   3      270.37      282.86      7.04 o 
   3   7   3      645.91      636.30     10.79 o 
   4   7   3        0.17       -3.03      3.03 o 
   5   7   3      967.13     1015.07     17.21 o 
   6   7   3      913.83      902.61     13.15 o 
   7   7   3        4.43       13.48      3.82 o 
   8   7   3      993.51      971.30     18.74 o 
   9   7   3      132.26      116.01      6.37 o 
  10   7   3       23.51       24.68      5.24 o 
  11   7   3      254.62      244.69      8.92 o 
  12   7   3       66.32       54.95      5.82 o 
  13   7   3        2.26        4.87      4.39 o 
  14   7   3        0.65       11.06      5.26 o 
  15   7   3       21.55       29.88      6.96 o 
   0   8   3     2620.62     2625.66     39.53 o 
   1   8   3       10.68       10.90      3.42 o 
   2   8   3      687.36      662.62     10.99 o 
   3   8   3      105.87       89.19      5.50 o 
   4   8   3       81.39       79.11      5.30 o 
   5   8   3      711.61      705.09     12.24 o 
   6   8   3        2.64        6.51      3.56 o 
   7   8   3       44.61       46.39      5.27 o 
   8   8   3      276.39      285.31      9.88 o 
   9   8   3        7.26        7.17      4.73 o 
  10   8   3      374.18      368.14     18.62 o 
  11   8   3        0.02        4.44      4.53 o 
  12   8   3      187.91      222.54     10.73 o 
  13   8   3       11.29       10.80      5.55 o 
   1   9   3        2.89        4.72      3.55 o 
   2   9   3      214.36      213.63      7.35 o 
   3   9   3      376.14      372.00     11.98 o 
   4   9   3      145.88      138.54      6.88 o 
   5   9   3      155.19      160.76      7.20 o 
   6   9   3      611.89      609.29     13.58 o 
   7   9   3      349.67      342.75     10.54 o 
   8   9   3      306.38      305.08     10.37 o 
   9   9   3      446.48      478.08     14.14 o 
  10   9   3       54.92       68.43      7.56 o 
  11   9   3      104.88      107.85      8.68 o 
   0  10   3      221.90      253.82     15.96 o 
   1  10   3      864.82      887.53     14.46 o 
   2  10   3       63.27       76.04      5.95 o 
   3  10   3      389.73      363.65     10.49 o 
   4  10   3       55.12       66.50      8.40 o 
   5  10   3        0.75        0.96      4.60 o 
   6  10   3      358.63      374.65     11.78 o 
   7  10   3      163.76      154.90      9.51 o 
   8  10   3       28.53       42.42      6.93 o 
   1  11   3       46.34       40.28      5.60 o 
   2  11   3        0.00       -4.70      4.70 o 
   3  11   3      252.20      264.86     10.06 o 
   4  11   3       38.87       34.93      6.33 o 
   0   0   4     8878.38     9405.33    105.98 o 
   1   0   4      379.60      311.31      4.54 o 
   2   0   4     5504.91     5459.11     45.97 o 
   3   0   4      961.21      997.12     14.12 o 
   4   0   4     9557.64     9969.01     96.20 o 
   5   0   4      821.70      806.15      8.93 o 
   6   0   4     6679.62     6149.62     47.18 o 
   7   0   4      310.83      254.09      6.88 o 
   8   0   4     7803.06     7810.30     66.24 o 
   9   0   4        0.30        1.98      2.22 o 
  10   0   4     9727.35    10023.83     99.67 o 
  11   0   4      131.23      141.55      7.31 o 
  12   0   4     1695.01     1563.86     30.88 o 
  13   0   4       33.09       31.56      7.19 o 
  14   0   4      356.84      368.51     16.16 o 
  15   0   4      158.03      131.67     12.53 o 
  16   0   4      152.19      155.91     12.55 o 
  17   0   4      783.69      772.25     50.02 o 
  18   0   4      318.48      349.11     18.59 o 
  19   0   4        9.67       12.27     12.03 o 
   1   1   4    11205.90    11866.17     71.66 o 
   2   1   4       47.82       51.15      1.79 o 
   3   1   4     9484.52     9743.93     58.35 o 
   4   1   4      750.06      807.70      8.16 o 
   5   1   4      969.72      861.40      7.40 o 
   6   1   4        0.69        4.27      1.29 o 
   7   1   4     4318.58     4257.15     25.76 o 
   8   1   4      770.81      782.43      7.78 o 
   9   1   4     6870.61     6899.37     46.06 o 
  10   1   4      677.07      706.84      9.22 o 
  11   1   4     3725.44     3660.28     31.13 o 
  12   1   4       12.38       18.38      4.43 o 
  13   1   4     1505.93     1387.41     18.98 o 
  14   1   4       67.42       57.72      7.53 o 
  15   1   4      800.09      756.25     18.70 o 
  16   1   4       38.87       44.33      6.45 o 
  17   1   4     2490.78     2630.23     47.86 o 
  18   1   4       53.90       65.21     10.51 o 
  19   1   4      835.22      882.08     25.16 o 
   0   2   4     9324.95     9170.57     75.44 o 
   1   2   4       61.33       56.61      3.45 o 
   2   2   4     2082.78     1985.91     16.18 o 
   3   2   4        0.13       -1.01      1.01 o 
   4   2   4     4079.78     3955.52     22.57 o 
   5   2   4     4163.08     4714.50     28.38 o 
   6   2   4     4735.37     4427.39     25.43 o 
   7   2   4      305.71      383.94      5.21 o 
   8   2   4     1739.61     1551.98     17.00 o 
   9   2   4      237.27      258.73      5.64 o 
  10   2   4     3283.27     3262.59     25.75 o 
  11   2   4        0.09        1.49      2.33 o 
  12   2   4     3646.24     3582.35     35.28 o 
  13   2   4      105.23      113.79      6.35 o 
  14   2   4     3544.55     3519.70     48.34 o 
  15   2   4       18.56       20.32      5.27 o 
  16   2   4     1457.65     1512.01     34.00 o 
  17   2   4       35.13       24.04      6.39 o 
  18   2   4      720.36      742.50     21.66 o 
   1   3   4    12472.88    12894.25     70.43 o 
   2   3   4      403.90      487.45      5.69 o 
   3   3   4    10713.55    10540.95     58.52 o 
   4   3   4     2625.80     2824.07     17.67 o 
   5   3   4     2007.25     1626.42     13.38 o 
   6   3   4       38.69       50.01      2.53 o 
   7   3   4     3806.40     3630.78     24.63 o 
   8   3   4      191.57      177.13      6.71 o 
   9   3   4     4331.90     4220.02     31.64 o 
  10   3   4      154.32      181.66      5.37 o 
  11   3   4     3254.22     3207.99     29.16 o 
  12   3   4        1.08       -0.74      3.46 o 
  13   3   4     2503.17     2626.27     44.13 o 
  14   3   4      512.98      513.44     12.34 o 
  15   3   4     2673.69     2701.86     35.50 o 
  16   3   4       23.45       24.36      5.96 o 
  17   3   4     1519.84     1584.84     26.92 o 
  18   3   4       23.66       25.57      7.57 o 
   0   4   4     5732.11     5809.65     47.03 o 
   1   4   4      551.12      592.71      7.85 o 
   2   4   4     9352.08     9579.03     54.53 o 
   3   4   4      916.70      980.25     10.32 o 
   4   4   4    16489.12    16838.68     92.05 o 
   5   4   4     1258.80     1171.96     11.91 o 
   6   4   4    23530.89    25253.72    153.58 o 
   7   4   4      963.85     1017.20     11.04 o 
   8   4   4     5364.07     5234.73     38.25 o 
   9   4   4        7.69        8.82      2.69 o 
  10   4   4      620.94      584.36     12.40 o 
  11   4   4        0.11        2.08      3.19 o 
  12   4   4     3408.16     3285.86     35.89 o 
  13   4   4        0.42       -1.60      3.86 o 
  14   4   4     2619.35     2691.62     31.49 o 
  15   4   4      228.15      225.46      9.42 o 
  16   4   4     1716.03     1738.74     28.54 o 
  17   4   4      119.80      121.88     11.72 o 
   1   5   4     5756.32     5770.76     35.95 o 
   2   5   4     1150.78     1169.39     12.30 o 
   3   5   4     7830.13     7763.16     46.36 o 
   4   5   4      111.35      113.72      4.22 o 
   5   5   4    12647.48    12688.14     90.39 o 
   6   5   4     1142.32     1150.97     14.57 o 
   7   5   4     6228.22     6287.09     48.78 o 
   8   5   4      312.69      306.51      7.27 o 
   9   5   4     7956.12     8039.34     56.20 o 
  10   5   4      470.64      410.21     16.01 o 
  11   5   4     2994.77     2885.69     28.92 o 
  12   5   4        8.68       13.23      3.98 o 
  13   5   4     1488.53     1493.80     19.74 o 
  14   5   4       16.27       16.77      4.93 o 
  15   5   4     1350.26     1395.08     22.36 o 
  16   5   4       32.40       27.32      8.70 o 
  17   5   4      258.92      269.32     15.04 o 
   0   6   4     3067.00     3005.27     30.03 o 
   1   6   4       50.57       47.50      3.07 o 
   2   6   4     4049.17     4016.11     29.41 o 
   3   6   4       10.76        8.74      2.59 o 
   4   6   4     4180.95     4106.46     34.78 o 
   5   6   4       83.55       69.97      4.23 o 
   6   6   4     2299.30     2193.59     22.31 o 
   7   6   4       13.09       19.43      3.88 o 
   8   6   4     1597.98     1598.57     19.31 o 
   9   6   4      186.54      194.90      7.32 o 
  10   6   4      589.55      571.01     11.80 o 
  11   6   4        0.60        0.67      3.65 o 
  12   6   4     1856.87     1904.35     26.43 o 
  13   6   4        5.80        0.64      3.88 o 
  14   6   4     2532.89     2538.63     43.96 o 
  15   6   4        8.11       12.70      5.24 o 
  16   6   4      892.24      940.20     45.79 o 
   1   7   4     1201.73     1168.60     13.78 o 
   2   7   4       32.40       45.42      4.15 o 
   3   7   4      671.98      667.76     15.65 o 
   4   7   4       15.78       17.36      3.49 o 
   5   7   4     1291.39     1184.62     15.08 o 
   6   7   4      229.42      254.30     10.35 o 
   7   7   4      466.16      432.86     10.44 o 
   8   7   4      299.23      264.55      9.59 o 
   9   7   4      156.48      172.01      8.34 o 
  10   7   4       24.20       15.23      4.71 o 
  11   7   4      842.03      905.79     16.00 o 
  12   7   4        0.16        7.66      4.37 o 
  13   7   4      202.71      221.01     12.36 o 
  14   7   4        9.84        5.51      5.64 o 
   0   8   4      561.45      595.77     14.77 o 
   1   8   4       11.90       13.07      3.51 o 
   2   8   4     2180.94     2127.76     22.47 o 
   3   8   4      110.48       96.43      5.63 o 
   4   8   4       42.78       43.97      4.57 o 
   5   8   4      191.78      145.01      6.41 o 
   6   8   4       26.82       12.54      4.26 o 
   7   8   4       55.72       65.84      5.87 o 
   8   8   4     1115.27     1085.90     21.83 o 
   9   8   4       27.12       40.30      5.91 o 
  10   8   4      892.41      926.37     27.00 o 
  11   8   4      167.79      152.23      8.03 o 
  12   8   4      581.24      640.49     14.45 o 
  13   8   4       51.08       76.12      6.91 o 
   1   9   4      352.25      344.48      8.93 o 
   2   9   4       96.99      125.34      6.70 o 
   3   9   4      248.12      256.37      8.44 o 
   4   9   4      707.99      730.52     14.59 o 
   5   9   4     2193.41     2198.73     26.76 o 
   6   9   4      366.23      365.43     10.83 o 
   7   9   4     1431.39     1445.74     23.67 o 
   8   9   4        6.99        6.79      5.07 o 
   9   9   4     1017.66     1068.37     20.65 o 
  10   9   4       34.21       41.52      6.62 o 
  11   9   4      632.70      596.14     14.35 o 
   0  10   4     2684.98     2792.85     39.09 o 
   1  10   4        0.88        0.19      3.85 o 
   2  10   4     1109.50     1143.33     18.51 o 
   3  10   4      177.32      187.26      8.32 o 
   4  10   4      607.57      655.78     14.87 o 
   5  10   4       22.90       23.91      5.60 o 
   6  10   4      185.34      194.03     10.41 o 
   7  10   4       49.78       34.79      6.92 o 
   8  10   4     1070.26     1131.03     22.07 o 
   1  11   4     1021.34     1079.65     20.05 o 
   2  11   4        5.07        8.23      5.09 o 
   3  11   4     1021.52     1071.29     19.96 o 
   1   1   5       12.51       23.03      1.67 o 
   2   1   5        7.92        2.73      1.25 o 
   3   1   5       61.02       58.03      2.52 o 
   4   1   5     1067.26     1062.84      9.36 o 
   5   1   5       18.59        9.67      1.34 o 
   6   1   5      107.84       98.71      2.67 o 
   7   1   5     1337.98     1458.51     11.51 o 
   8   1   5      251.39      331.25      6.26 o 
   9   1   5     3015.34     3355.55     29.13 o 
  10   1   5        1.25       -2.89      2.89 o 
  11   1   5     1111.19     1107.69     17.34 o 
  12   1   5       63.54       69.52      6.16 o 
  13   1   5       74.10       77.08      6.51 o 
  14   1   5      204.92      193.57     12.88 o 
  15   1   5       68.16       64.83      6.78 o 
  16   1   5     1429.23     1380.08     24.09 o 
  17   1   5        0.92        3.96      5.20 o 
  18   1   5      649.28      665.45     17.60 o 
   0   2   5       25.06       31.75      2.89 o 
   1   2   5      142.30      162.27      3.20 o 
   2   2   5       69.48      121.17      2.85 o 
   3   2   5     1185.63     1366.14     10.28 o 
   4   2   5       95.33      124.77      3.78 o 
   5   2   5     1036.06     1287.20     10.40 o 
   6   2   5        2.01        1.07      1.47 o 
   7   2   5       33.78       21.52      1.98 o 
   8   2   5       12.84       11.51      2.02 o 
   9   2   5      146.85      118.65      4.76 o 
  10   2   5      987.91     1016.57     14.92 o 
  11   2   5       15.31       19.70      3.76 o 
  12   2   5      297.91      277.71     13.61 o 
  13   2   5      837.00      783.70     16.63 o 
  14   2   5       14.88       17.96      5.12 o 
  15   2   5        4.07        1.44      4.67 o 
  16   2   5       41.19       39.39      6.64 o 
  17   2   5        8.96       20.18      5.86 o 
  18   2   5       51.42       63.40      7.93 o 
   1   3   5        9.02       14.99      1.83 o 
   2   3   5     1826.23     1915.27     13.92 o 
   3   3   5      645.92      757.68      7.48 o 
   4   3   5      236.98      221.54      3.74 o 
   5   3   5     4016.50     4555.57     26.70 o 
   6   3   5      634.54      664.76      9.28 o 
   7   3   5      104.28      103.23      3.35 o 
   8   3   5      890.10      956.19     11.11 o 
   9   3   5      909.51      867.40     12.13 o 
  10   3   5       10.91       12.28      3.12 o 
  11   3   5      246.08      231.95      8.05 o 
  12   3   5      135.48      136.75      6.86 o 
  13   3   5      343.23      299.62     12.05 o 
  14   3   5      321.97      299.06     11.27 o 
  15   3   5      239.25      221.32     11.05 o 
  16   3   5       47.21       46.01      6.72 o 
  17   3   5      107.54      126.41      9.27 o 
  18   3   5       53.26       46.27      7.47 o 
   0   4   5      444.70      408.85      8.75 o 
   1   4   5       90.63       89.56      4.19 o 
   2   4   5     1965.32     2158.86     16.08 o 
   3   4   5     1952.19     2221.56     18.01 o 
   4   4   5      732.04      726.20     10.27 o 
   5   4   5      337.28      289.27      4.68 o 
   6   4   5      127.32      123.73      4.16 o 
   7   4   5      864.31      977.96     13.46 o 
   8   4   5       17.63       13.19      3.33 o 
   9   4   5        3.48       17.53      3.34 o 
  10   4   5       89.81       77.80      5.08 o 
  11   4   5        3.54        6.29      3.38 o 
  12   4   5        6.77        5.42      3.95 o 
  13   4   5       27.48       20.69      4.75 o 
  14   4   5        5.79        2.21      4.83 o 
  15   4   5        1.73       -2.40      4.98 o 
  16   4   5      226.99      199.59     10.86 o 
  17   4   5      934.66      899.63     20.80 o 
   1   5   5      289.79      260.30      5.31 o 
   2   5   5      993.55     1179.93     11.44 o 
   3   5   5     1895.76     1925.86     15.70 o 
   4   5   5        3.46        2.48      2.09 o 
   5   5   5      600.06      571.27      8.13 o 
   6   5   5      553.91      550.43      9.67 o 
   7   5   5     1489.93     1461.45     17.13 o 
   8   5   5       92.76       85.45      5.19 o 
   9   5   5       28.31       46.50      5.74 o 
  10   5   5      574.10      634.34     11.91 o 
  11   5   5      604.58      622.84     12.02 o 
  12   5   5        2.44        1.25      3.43 o 
  13   5   5      350.43      359.19     11.17 o 
  14   5   5        3.07       -1.24      6.74 o 
  15   5   5       22.09       14.13      5.84 o 
  16   5   5       67.64       55.39      7.89 o 
   0   6   5      214.00      205.29      7.10 o 
   1   6   5       51.73       52.00      3.33 o 
   2   6   5      490.47      486.15      9.23 o 
   3   6   5      903.43      898.48     10.48 o 
   4   6   5      293.02      293.12      6.51 o 
   5   6   5        0.06       -2.67      2.67 o 
   6   6   5      197.69      195.68      6.83 o 
   7   6   5      209.58      220.47      8.34 o 
   8   6   5     2611.99     2511.27     35.68 o 
   9   6   5     1062.03     1003.78     15.58 o 
  10   6   5     4207.13     4151.77     39.89 o 
  11   6   5       10.20        6.91      4.02 o 
  12   6   5      245.92      244.65      8.74 o 
  13   6   5       60.71       53.55      6.45 o 
  14   6   5       14.08       17.56      5.66 o 
  15   6   5        0.55        4.26      5.83 o 
   1   7   5      689.65      628.32     12.57 o 
   2   7   5      371.50      362.14      7.71 o 
   3   7   5       13.72       15.39      3.49 o 
   4   7   5       70.13       84.88      5.25 o 
   5   7   5      536.16      509.61     10.85 o 
   6   7   5       94.60      107.81      6.80 o 
   7   7   5      213.24      200.21      8.66 o 
   8   7   5      265.13      275.79      9.85 o 
   9   7   5     1371.58     1385.86     21.48 o 
  10   7   5       24.32       16.83      4.58 o 
  11   7   5      724.15      705.29     14.19 o 
  12   7   5       27.74       27.28      5.18 o 
  13   7   5      824.41      818.86     17.59 o 
  14   7   5      108.74      105.38      8.41 o 
   0   8   5     1079.83     1060.50     20.49 o 
   1   8   5       61.87       61.67      5.01 o 
   2   8   5      755.66      749.30     12.57 o 
   3   8   5      206.83      213.54      9.27 o 
   4   8   5       58.45       72.57      5.86 o 
   5   8   5       56.49       30.98      4.91 o 
   6   8   5        7.00        3.42      4.37 o 
   7   8   5        6.32        9.36      4.74 o 
   8   8   5      194.61      182.80     10.11 o 
   9   8   5       14.28       17.89      5.24 o 
  10   8   5      407.06      415.55     11.54 o 
  11   8   5        1.19        1.04      4.46 o 
  12   8   5       57.96       51.49      6.27 o 
   1   9   5      144.40      156.25      7.24 o 
   2   9   5      410.48      432.43     10.69 o 
   3   9   5      204.96      207.43      7.88 o 
   4   9   5       11.73       13.99      4.84 o 
   5   9   5       49.94       44.88      6.41 o 
   6   9   5        5.54        4.58      5.16 o 
   7   9   5      492.51      516.36     17.48 o 
   8   9   5      233.17      222.46     10.56 o 
   9   9   5       64.27       82.95      8.53 o 
  10   9   5       65.51       68.71      7.77 o 
   0  10   5       25.43       50.29     14.55 o 
   1  10   5      183.62      178.46      8.17 o 
   2  10   5       15.37       14.75      4.63 o 
   3  10   5      109.14      114.62      7.91 o 
   4  10   5      120.62      119.98      8.81 o 
   5  10   5      115.22      113.59      8.86 o 
   6  10   5      195.66      195.24     10.40 o 
   7  10   5       40.04       32.29      6.59 o 
   0   0   6      123.97       65.80      6.81 o 
   1   0   6     1971.04     2289.82     19.70 o 
   2   0   6    12866.36    13604.21     97.92 o 
   3   0   6      141.33      189.42      5.01 o 
   4   0   6     4215.70     3953.53     36.20 o 
   5   0   6     2367.16     2444.37     31.65 o 
   6   0   6      490.40      343.17      6.84 o 
   7   0   6        0.75        2.71      3.24 o 
   8   0   6      577.84      489.23     12.46 o 
   9   0   6       61.16      105.65      6.97 o 
  10   0   6     1303.86     1194.77     32.53 o 
  11   0   6        3.70       -1.79      5.11 o 
  12   0   6     3255.21     3110.88    115.11 o 
  13   0   6      196.08      202.50     12.93 o 
  14   0   6      250.53      257.81     22.44 o 
  15   0   6       63.00       54.58      9.32 o 
  16   0   6     2103.93     2114.32     56.01 o 
  17   0   6      145.18      143.24     13.79 o 
  18   0   6     1894.56     2000.17     45.52 o 
   1   1   6    10706.27    11358.92     64.98 o 
   2   1   6     4047.91     4407.92     27.91 o 
   3   1   6     6368.37     6341.97     38.68 o 
   4   1   6      183.90      213.48      4.50 o 
   5   1   6     1760.45     1384.90     12.96 o 
   6   1   6       83.46       88.55      2.98 o 
   7   1   6     1461.50     1263.83     11.60 o 
   8   1   6      312.03      328.36      6.99 o 
   9   1   6     8681.65     9054.15     87.81 o 
  10   1   6        3.67        6.25      3.22 o 
  11   1   6     3906.00     3796.73     41.73 o 
  12   1   6       36.91       31.59      5.29 o 
  13   1   6      108.60      102.85      7.40 o 
  14   1   6      105.32       83.31      7.24 o 
  15   1   6      557.85      569.67     23.94 o 
  16   1   6       99.34       95.16      8.01 o 
  17   1   6      687.08      694.35     24.03 o 
  18   1   6       15.81        3.41      5.60 o 
   0   2   6    18396.10    19786.52    171.38 o 
   1   2   6       46.37       31.94      2.07 o 
   2   2   6    11586.59    12120.68     70.32 o 
   3   2   6     1361.00     1499.33     11.27 o 
   4   2   6    10743.77    10750.21     59.81 o 
   5   2   6      115.21      170.06      4.12 o 
   6   2   6     6865.05     6784.01     43.00 o 
   7   2   6      296.96      341.64      6.69 o 
   8   2   6     5509.78     5384.37     36.06 o 
   9   2   6        0.10       -0.84      2.44 o 
  10   2   6     2966.42     2799.35     47.17 o 
  11   2   6      599.06      587.64     13.65 o 
  12   2   6     2287.07     2363.43     31.12 o 
  13   2   6      265.78      274.53     10.47 o 
  14   2   6     3108.53     2986.09     48.00 o 
  15   2   6       67.88       63.23      6.93 o 
  16   2   6     1051.14     1102.88     22.00 o 
  17   2   6       13.53        5.70      5.72 o 
  18   2   6      812.83      860.79     20.56 o 
   1   3   6    10702.44    10888.91     64.37 o 
   2   3   6        1.55        2.05      1.63 o 
   3   3   6     2700.43     2388.85     16.70 o 
   4   3   6      226.49      212.45      3.78 o 
   5   3   6    12792.81    13572.03     71.05 o 
   6   3   6     2618.18     2892.48     21.99 o 
   7   3   6    12124.23    12720.13     76.64 o 
   8   3   6        0.06       -0.30      2.43 o 
   9   3   6     3719.25     3533.74     31.13 o 
  10   3   6       29.49       38.11      4.50 o 
  11   3   6     2311.75     2378.01     30.94 o 
  12   3   6       11.39       14.37      4.81 o 
  13   3   6     3415.25     3214.57     39.53 o 
  14   3   6        4.92        1.06      4.84 o 
  15   3   6     2041.67     2086.80     31.31 o 
  16   3   6        0.09       -3.37      4.95 o 
  17   3   6      987.95      983.62     21.50 o 
   0   4   6     1412.93     1234.84     22.31 o 
   1   4   6     1312.48     1379.28     12.57 o 
   2   4   6     3552.37     3526.55     23.59 o 
   3   4   6       58.10       77.25      3.02 o 
   4   4   6     3590.30     3535.41     23.75 o 
   5   4   6       64.20       58.13      2.94 o 
   6   4   6     4837.19     4750.69     33.48 o 
   7   4   6      259.48      262.48      6.17 o 
   8   4   6     4545.77     4426.40     37.19 o 
   9   4   6      122.73       97.77      6.39 o 
  10   4   6     2184.65     2093.86     22.49 o 
  11   4   6      772.37      792.06     20.69 o 
  12   4   6     3488.92     3459.77     53.45 o 
  13   4   6        7.20        2.95      5.99 o 
  14   4   6     3335.05     3578.77     44.20 o 
  15   4   6       36.90       33.72      6.46 o 
  16   4   6     1002.82      993.48     21.67 o 
  17   4   6      207.88      227.50     16.11 o 
   1   5   6      640.36      538.94      7.69 o 
   2   5   6       95.12      139.42      4.37 o 
   3   5   6     2384.75     2303.43     18.03 o 
   4   5   6        2.97        4.77      2.25 o 
   5   5   6     3812.39     3826.88     28.46 o 
   6   5   6      239.32      223.84      8.02 o 
   7   5   6     3775.70     3544.18     34.98 o 
   8   5   6      637.77      638.77     11.61 o 
   9   5   6      157.85      151.33      6.47 o 
  10   5   6       13.50       22.89      4.09 o 
  11   5   6     1630.82     1646.62     28.03 o 
  12   5   6      111.30      119.78     10.55 o 
  13   5   6     3319.29     3452.94     43.11 o 
  14   5   6       18.17       17.16      5.93 o 
  15   5   6     1440.52     1452.47     26.50 o 
  16   5   6        8.43       20.00      6.45 o 
   0   6   6     1497.53     1400.63     26.04 o 
   1   6   6      177.28      156.85      4.83 o 
   2   6   6     1072.14      988.78     12.80 o 
   3   6   6      318.02      306.35      7.20 o 
   4   6   6     3932.22     4017.02     30.41 o 
   5   6   6      138.42      115.61      6.55 o 
   6   6   6     2829.47     2711.33     30.08 o 
   7   6   6       12.41       14.05      4.13 o 
   8   6   6     1300.50     1353.52     18.29 o 
   9   6   6       52.98       40.75      4.87 o 
  10   6   6     2748.37     2651.45     28.42 o 
  11   6   6       99.65       97.89      6.41 o 
  12   6   6      698.19      757.17     17.89 o 
  13   6   6      162.81      153.92      9.82 o 
  14   6   6      720.77      744.24     19.10 o 
  15   6   6       21.99       31.07      7.10 o 
   1   7   6     2984.26     3057.46     24.07 o 
   2   7   6      200.73      188.17      5.69 o 
   3   7   6     4538.59     4560.96     36.55 o 
   4   7   6      331.22      302.63      8.75 o 
   5   7   6     1031.40     1055.73     19.74 o 
   6   7   6      305.49      264.03      9.28 o 
   7   7   6      943.05      909.21     16.71 o 
   8   7   6      195.20      174.58      8.64 o 
   9   7   6     1896.68     1850.05     32.02 o 
  10   7   6       17.08       19.55      4.67 o 
  11   7   6      747.92      717.15     26.51 o 
  12   7   6      247.46      232.90     10.37 o 
  13   7   6     1032.41      930.18     21.35 o 
  14   7   6       35.03       25.69      6.92 o 
   0   8   6     2516.66     2514.53     38.37 o 
   1   8   6       82.73       73.59      5.45 o 
   2   8   6     1153.01     1207.45     16.17 o 
   3   8   6      997.71      967.79     15.93 o 
   4   8   6     1513.84     1440.24     24.47 o 
   5   8   6       36.81       38.95      5.91 o 
   6   8   6     1861.87     1871.53     26.14 o 
   7   8   6       16.96       21.15      6.17 o 
   8   8   6      955.53      945.06     18.28 o 
   9   8   6      130.60      122.45      9.24 o 
  10   8   6      983.51     1050.26     18.01 o 
  11   8   6      110.82      118.92      7.72 o 
  12   8   6      139.91      151.42      9.27 o 
   1   9   6     1525.13     1530.54     19.65 o 
   2   9   6      109.71      111.59      7.16 o 
   3   9   6     1505.63     1624.02     42.55 o 
   4   9   6       88.48       82.73     10.16 o 
   5   9   6        8.56       12.62      5.35 o 
   6   9   6      474.95      500.72     14.04 o 
   7   9   6       91.39      100.59     10.66 o 
   8   9   6       92.89       81.48      7.82 o 
   9   9   6      791.81      797.27     19.63 o 
  10   9   6        0.06       -0.96      4.66 o 
   0  10   6      731.78      775.71     22.54 o 
   1  10   6      495.39      505.34     12.21 o 
   2  10   6      431.50      436.63     13.79 o 
   3  10   6        7.57        7.69      5.66 o 
   4  10   6      230.33      248.53     11.30 o 
   5  10   6       55.51       54.71      7.35 o 
   6  10   6      371.29      347.37     12.91 o 
   1   1   7       82.36       50.85      2.45 o 
   2   1   7      224.63      275.86      4.32 o 
   3   1   7     1808.95     2109.21     15.66 o 
   4   1   7     1127.76     1164.11     10.16 o 
   5   1   7      630.72      690.07      8.62 o 
   6   1   7       87.66       91.59      3.52 o 
   7   1   7      140.40      115.32      4.77 o 
   8   1   7      290.30      328.93      7.76 o 
   9   1   7       88.12       74.16      4.70 o 
  10   1   7      586.34      554.62     10.56 o 
  11   1   7       43.40       45.18      5.44 o 
  12   1   7       25.53       23.10      5.69 o 
  13   1   7      956.67      955.47     18.92 o 
  14   1   7       34.32       20.40      5.39 o 
  15   1   7      119.93      127.91      8.81 o 
  16   1   7       43.33       45.76      6.91 o 
  17   1   7        9.29       12.03      5.86 o 
  18   1   7        6.74        8.57      6.27 o 
   0   2   7     1314.54     1220.44     25.06 o 
   1   2   7       38.44       22.36      2.01 o 
   2   2   7       21.58       30.27      2.68 o 
   3   2   7      146.26      122.68      3.73 o 
   4   2   7      231.23      268.87      4.56 o 
   5   2   7      297.46      279.36      5.76 o 
   6   2   7      752.93      767.71     11.87 o 
   7   2   7      682.67      714.43      8.85 o 
   8   2   7        1.28        0.26      2.73 o 
   9   2   7      149.70      158.58      5.99 o 
  10   2   7      652.94      584.41     12.18 o 
  11   2   7       10.24       10.16      4.40 o 
  12   2   7        4.47        6.28      4.46 o 
  13   2   7      363.82      329.50     11.69 o 
  14   2   7     1954.94     1966.54     29.51 o 
  15   2   7      133.94      134.38      9.09 o 
  16   2   7       67.04       70.52      8.74 o 
  17   2   7       80.26       71.79      8.16 o 
   1   3   7      121.24      147.93      4.33 o 
   2   3   7        1.01        0.39      1.57 o 
   3   3   7      505.59      456.39      6.14 o 
   4   3   7      137.74      181.42      6.27 o 
   5   3   7     1205.23     1286.29     12.69 o 
   6   3   7      476.45      463.79      7.68 o 
   7   3   7     2020.55     1977.26     17.33 o 
   8   3   7      562.35      531.11      9.00 o 
   9   3   7       73.59       67.82      5.47 o 
  10   3   7      555.58      566.47     13.63 o 
  11   3   7       71.70       75.08      6.66 o 
  12   3   7       31.99       39.04      7.53 o 
  13   3   7        0.66       -3.76      4.61 o 
  14   3   7      605.16      564.39     15.60 o 
  15   3   7       22.13       18.42      7.28 o 
  16   3   7       20.50       24.11      6.43 o 
  17   3   7       60.14       59.65      7.90 o 
   0   4   7      125.75      183.88      6.59 o 
   1   4   7      738.50      758.66      8.97 o 
   2   4   7      217.93      196.17      7.02 o 
   3   4   7        9.56        6.65      2.10 o 
   4   4   7      310.96      319.30      8.04 o 
   5   4   7      146.91      143.11      4.46 o 
   6   4   7      682.53      636.60      9.19 o 
   7   4   7      108.40      105.55      4.42 o 
   8   4   7        7.15        8.80      3.02 o 
   9   4   7        3.88       -0.95      2.88 o 
  10   4   7       94.49      132.58      7.95 o 
  11   4   7      568.80      486.67     14.24 o 
  12   4   7      809.81      766.74     17.44 o 
  13   4   7        6.10       11.83      5.42 o 
  14   4   7       61.05       55.72      7.43 o 
  15   4   7        7.91        9.89      5.91 o 
  16   4   7       69.50       36.85      7.38 o 
   1   5   7       90.80      120.35      4.28 o 
   2   5   7      792.98      808.29      9.98 o 
   3   5   7     1263.63     1327.90     12.68 o 
   4   5   7        0.02       -0.25      2.65 o 
   5   5   7       41.62       33.89      3.62 o 
   6   5   7       72.02       72.66      4.46 o 
   7   5   7       26.95       18.48      3.47 o 
   8   5   7        4.64        1.48      3.27 o 
   9   5   7     1578.50     1439.68     18.51 o 
  10   5   7      116.48      104.42      6.85 o 
  11   5   7      191.92      179.69      9.44 o 
  12   5   7      276.31      234.64     10.89 o 
  13   5   7       11.66       12.74      5.73 o 
  14   5   7        6.40       10.71      5.94 o 
  15   5   7       94.99       95.27     12.36 o 
   0   6   7     5150.79     5326.82     56.89 o 
   1   6   7      144.18      152.52      5.12 o 
   2   6   7      354.39      339.47      6.76 o 
   3   6   7      305.18      306.40      7.71 o 
   4   6   7       16.60       15.79      3.48 o 
   5   6   7      509.57      493.39     10.60 o 
   6   6   7       18.38       28.58      4.84 o 
   7   6   7      840.81      719.05     14.16 o 
   8   6   7       37.92       21.09      4.15 o 
   9   6   7     1078.86      965.07     15.58 o 
  10   6   7      103.16      117.00      6.67 o 
  11   6   7      114.64      113.68      8.57 o 
  12   6   7       83.56       76.93      7.98 o 
  13   6   7        2.13        1.23      5.41 o 
  14   6   7       54.09       48.72      7.65 o 
   1   7   7      395.66      408.61     10.66 o 
   2   7   7      712.31      724.44     11.49 o 
   3   7   7      884.88      877.99     14.52 o 
   4   7   7      327.31      294.12      9.76 o 
   5   7   7        2.46        5.78      4.78 o 
   6   7   7       63.85       46.75      5.76 o 
   7   7   7       10.49        5.85      4.19 o 
   8   7   7        8.07       15.69      4.88 o 
   9   7   7      999.38      994.61     16.76 o 
  10   7   7       38.82       37.30      5.43 o 
  11   7   7       10.74       12.22      5.22 o 
  12   7   7      145.48      144.13     10.13 o 
  13   7   7      111.11      109.61      9.54 o 
   0   8   7      136.79      136.38      8.31 o 
   1   8   7       12.88       11.32      3.80 o 
   2   8   7      104.20      101.83      7.07 o 
   3   8   7        7.04        7.51      4.57 o 
   4   8   7        2.30       -0.75      4.32 o 
   5   8   7       42.19       45.38      6.02 o 
   6   8   7      816.40      855.25     19.12 o 
   7   8   7      183.52      193.26     10.56 o 
   8   8   7      880.02      874.26     17.78 o 
   9   8   7       23.72       30.46      5.31 o 
  10   8   7      275.63      269.22      9.95 o 
  11   8   7      146.15      165.39     11.37 o 
   1   9   7      403.38      410.45     20.91 o 
   2   9   7       36.63       33.68      5.95 o 
   3   9   7      265.21      275.24     12.44 o 
   4   9   7        4.29        6.18      4.91 o 
   5   9   7      171.87      186.58      9.66 o 
   6   9   7      356.50      350.96     12.39 o 
   7   9   7      119.15      129.70      8.89 o 
   8   9   7       19.77       30.94      7.71 o 
   9   9   7       83.18       73.45      7.67 o 
   0  10   7      319.86      423.28     31.68 o 
   1  10   7       20.73       11.81      6.38 o 
   2  10   7      285.73      302.06     13.39 o 
   3  10   7       29.56       28.64      6.32 o 
   4  10   7      347.26      373.04     13.08 o 
   5  10   7       58.22       46.54      7.02 o 
   0   0   8    19915.95    21722.13    371.08 o 
   1   0   8      154.21      209.09      6.45 o 
   2   0   8    19073.83    20490.08    146.46 o 
   3   0   8      760.32      842.85     14.99 o 
   4   0   8     5681.87     5285.53     48.07 o 
   5   0   8      200.72      244.18      8.79 o 
   6   0   8     1831.05     1690.82     25.41 o 
   7   0   8      685.08      579.84     14.21 o 
   8   0   8     5338.66     5500.00     62.77 o 
   9   0   8      357.54      388.69     12.57 o 
  10   0   8    17096.66    17694.43    174.60 o 
  11   0   8     1511.50     1508.01     27.13 o 
  12   0   8     5896.62     5527.04    113.55 o 
  13   0   8       24.76       12.67      7.38 o 
  14   0   8      988.43     1051.34     29.60 o 
  15   0   8       38.24       41.66     10.09 o 
  16   0   8     2247.69     2211.56    110.98 o 
  17   0   8       43.65       34.87     10.11 o 
   1   1   8     3646.51     3438.32     21.46 o 
   2   1   8      320.83      336.28      4.21 o 
   3   1   8    12127.90    12636.59     69.60 o 
   4   1   8      182.72      150.97      4.69 o 
   5   1   8     4935.20     4638.22     37.20 o 
   6   1   8       18.70       11.77      2.88 o 
   7   1   8     6588.15     6473.36     58.21 o 
   8   1   8      874.83      828.26     12.50 o 
   9   1   8     4769.02     4937.59     41.54 o 
  10   1   8      697.34      687.09     12.08 o 
  11   1   8     4560.11     4553.00     40.26 o 
  12   1   8      550.24      529.29     14.23 o 
  13   1   8     3017.39     3078.37     38.78 o 
  14   1   8      117.33      115.50      8.49 o 
  15   1   8     1476.16     1458.68     37.54 o 
  16   1   8       10.00       12.80      5.73 o 
  17   1   8     1652.69     1719.66     29.62 o 
   0   2   8     6849.81     7516.17     58.10 o 
   1   2   8      304.17      310.80      6.07 o 
   2   2   8      896.80      699.02      7.11 o 
   3   2   8      154.72      137.51      3.72 o 
   4   2   8     1772.54     1627.29     15.43 o 
   5   2   8      196.39      210.85      5.39 o 
   6   2   8     3053.54     3170.31     28.43 o 
   7   2   8       99.51       96.95      5.93 o 
   8   2   8     4606.05     4720.28     39.66 o 
   9   2   8      227.22      212.97      7.48 o 
  10   2   8     3775.50     3551.85     36.62 o 
  11   2   8       68.96       66.77      6.69 o 
  12   2   8      665.87      669.93     15.88 o 
  13   2   8       24.08       11.77      5.48 o 
  14   2   8      929.38      913.67     19.85 o 
  15   2   8      379.90      359.14     13.25 o 
  16   2   8      863.53      930.68     23.62 o 
  17   2   8       32.95       22.00      6.63 o 
   1   3   8     2792.07     2758.66     21.54 o 
   2   3   8        0.00        3.54      2.00 o 
   3   3   8      468.86      386.02      6.83 o 
   4   3   8        0.55        1.32      2.04 o 
   5   3   8     4003.01     4164.48     30.05 o 
   6   3   8       10.79       11.26      2.79 o 
   7   3   8     2626.27     2591.69     23.00 o 
   8   3   8       15.32       11.65      3.83 o 
   9   3   8     1168.50     1022.64     20.12 o 
  10   3   8       66.99       69.85      6.00 o 
  11   3   8      217.42      221.03      9.68 o 
  12   3   8       22.60       18.14      5.25 o 
  13   3   8     2007.09     1967.88     29.81 o 
  14   3   8       98.00       98.86      9.68 o 
  15   3   8      708.47      767.95     19.05 o 
  16   3   8      139.06      131.05     12.20 o 
   0   4   8     3694.99     3618.77     36.70 o 
   1   4   8      285.75      315.48      6.70 o 
   2   4   8     4281.65     4180.13     31.59 o 
   3   4   8      147.96      170.86      5.76 o 
   4   4   8     4113.60     4023.54     34.21 o 
   5   4   8       12.80       15.71      2.57 o 
   6   4   8     3922.68     3882.70     31.26 o 
   7   4   8       10.86        7.33      2.73 o 
   8   4   8      969.51      851.69     13.72 o 
   9   4   8      223.03      204.40      8.93 o 
  10   4   8       36.07       41.25      5.80 o 
  11   4   8      437.26      412.06     12.92 o 
  12   4   8      638.98      621.15     17.39 o 
  13   4   8       35.62       38.54      6.69 o 
  14   4   8     1590.90     1600.42     27.58 o 
  15   4   8        6.31       14.03      6.26 o 
  16   4   8      848.87      883.13     21.50 o 
   1   5   8     6402.96     6463.99     42.87 o 
   2   5   8       12.91        4.47      2.75 o 
   3   5   8     5955.90     6288.21     49.65 o 
   4   5   8      407.86      392.26      8.94 o 
   5   5   8     3085.92     3106.65     27.15 o 
   6   5   8       16.44       22.11      3.30 o 
   7   5   8     1694.99     1678.88     18.30 o 
   8   5   8       17.85       14.86      3.55 o 
   9   5   8       42.14       42.45      5.99 o 
  10   5   8       45.31       30.76      5.64 o 
  11   5   8     1649.39     1495.37     25.46 o 
  12   5   8       91.82      104.21      8.46 o 
  13   5   8      921.51      874.55     20.14 o 
  14   5   8       12.37        7.71      5.79 o 
  15   5   8      682.46      700.77     18.97 o 
   0   6   8      223.07      222.30      8.60 o 
   1   6   8      162.48      185.82      7.06 o 
   2   6   8     3493.58     3572.15     32.93 o 
   3   6   8      659.37      714.20     13.54 o 
   4   6   8     3463.26     3488.56     30.28 o 
   5   6   8      117.79       92.54      5.72 o 
   6   6   8     2645.11     2536.55     26.95 o 
   7   6   8        6.75        7.59      3.67 o 
   8   6   8     1698.40     1672.94     21.46 o 
   9   6   8       34.70       40.36      5.33 o 
  10   6   8      451.03      444.11     14.19 o 
  11   6   8      280.98      250.11     11.45 o 
  12   6   8     1008.73     1004.82     21.54 o 
  13   6   8       41.62       46.36      7.23 o 
  14   6   8      347.39      333.12     27.21 o 
   1   7   8      742.72      694.73     11.49 o 
   2   7   8       10.24        4.18      3.73 o 
   3   7   8      430.00      383.67     10.84 o 
   4   7   8      857.62      865.78     14.75 o 
   5   7   8     2625.15     2592.01     41.23 o 
   6   7   8       47.20       44.28      5.70 o 
   7   7   8      645.62      710.60     16.44 o 
   8   7   8        1.29        0.74      3.98 o 
   9   7   8     2911.68     2952.87     35.10 o 
  10   7   8       26.48       34.51      6.81 o 
  11   7   8      864.14      896.18     38.97 o 
  12   7   8       43.89       36.51      7.23 o 
   0   8   8     1566.76     1640.47     47.47 o 
   1   8   8      126.01      143.05      7.81 o 
   2   8   8      811.49      818.56     19.08 o 
   3   8   8       28.17       25.62      8.90 o 
   4   8   8      818.89      853.93     21.08 o 
   5   8   8       10.01        4.39      4.99 o 
   6   8   8      262.42      251.19     10.20 o 
   7   8   8       56.61       68.23      7.84 o 
   8   8   8     1567.49     1579.77     26.32 o 
   9   8   8       50.96       48.49      6.44 o 
  10   8   8     1685.11     1741.34     43.60 o 
   1   9   8     1456.32     1497.96     36.71 o 
   2   9   8       25.69       12.97      5.94 o 
   3   9   8     1218.05     1299.12     24.58 o 
   4   9   8       19.34       15.05      5.76 o 
   5   9   8      374.05      393.53     12.74 o 
   6   9   8        3.50        1.88      4.99 o 
   7   9   8      791.49      791.06     18.06 o 
   8   9   8      131.33      131.44      9.16 o 
   0  10   8      397.29      383.99     31.73 o 
   1  10   8       86.01      125.71     15.81 o 
   2  10   8     1201.19     1271.94     29.88 o 
   3  10   8       70.28       84.41     12.56 o 
   1   1   9     2220.22     2261.61     15.12 o 
   2   1   9       75.88       72.29      2.66 o 
   3   1   9       37.85       43.46      3.24 o 
   4   1   9     1705.99     1785.09     16.57 o 
   5   1   9     2202.12     2333.64     22.69 o 
   6   1   9      247.97      216.32      6.63 o 
   7   1   9      277.03      251.56      7.44 o 
   8   1   9      388.54      317.19      8.25 o 
   9   1   9      368.05      333.45      8.78 o 
  10   1   9      156.49      154.34      6.65 o 
  11   1   9      705.37      681.78     12.80 o 
  12   1   9      144.82      127.54      7.50 o 
  13   1   9      451.39      390.61     15.38 o 
  14   1   9       35.67       31.26      6.54 o 
  15   1   9      873.86      881.90     20.07 o 
  16   1   9       14.98       18.50      6.22 o 
   0   2   9      343.12      353.76      7.03 o 
   1   2   9      200.99      202.01      4.33 o 
   2   2   9       24.23       31.47      2.66 o 
   3   2   9       68.59       59.41      3.15 o 
   4   2   9     1026.27     1062.26     13.49 o 
   5   2   9        7.97       10.38      2.89 o 
   6   2   9     1940.86     1979.37     22.08 o 
   7   2   9      498.30      517.94     10.01 o 
   8   2   9      396.44      368.01      8.92 o 
   9   2   9        2.22        3.52      3.35 o 
  10   2   9       54.58       61.93      5.72 o 
  11   2   9       19.69       21.97      4.66 o 
  12   2   9      496.39      453.42     13.57 o 
  13   2   9      137.25      146.56      9.21 o 
  14   2   9      697.88      630.29     16.90 o 
  15   2   9      355.25      352.26     13.59 o 
  16   2   9       21.83       38.36      7.02 o 
   1   3   9      165.08      203.80      5.13 o 
   2   3   9        9.97       19.25      2.48 o 
   3   3   9      515.99      495.36      8.24 o 
   4   3   9     1984.40     1929.79     17.33 o 
   5   3   9       11.03        5.84      2.73 o 
   6   3   9      295.09      298.29      7.73 o 
   7   3   9     3007.58     2957.90     28.45 o 
   8   3   9       98.32       92.15      6.23 o 
   9   3   9        0.92        2.56      3.71 o 
  10   3   9      353.84      348.51     10.49 o 
  11   3   9      680.09      628.39     18.42 o 
  12   3   9      141.56      122.52      8.60 o 
  13   3   9      407.81      362.87     13.04 o 
  14   3   9       20.19       14.61      6.06 o 
  15   3   9      219.32      228.33     11.79 o 
  16   3   9        5.12        0.11      5.68 o 
   0   4   9     2141.36     2114.09     29.71 o 
   1   4   9        0.18        2.94      2.44 o 
   2   4   9      444.21      390.16      9.31 o 
   3   4   9      326.29      289.21      7.41 o 
   4   4   9      798.74      806.37     10.59 o 
   5   4   9       41.39       40.19      3.48 o 
   6   4   9      359.19      293.06      8.21 o 
   7   4   9      333.80      270.89      8.04 o 
   8   4   9       12.72       17.60      3.80 o 
   9   4   9       77.21       79.39      6.35 o 
  10   4   9        6.23        6.99      4.23 o 
  11   4   9      437.33      381.61     12.76 o 
  12   4   9      171.96      191.31     10.09 o 
  13   4   9      214.43      215.44     11.08 o 
  14   4   9       29.15       21.71      6.18 o 
  15   4   9        1.97       10.84      6.10 o 
   1   5   9     2049.42     1968.44     19.74 o 
   2   5   9       25.09       24.02      3.76 o 
   3   5   9      117.99      100.67      5.30 o 
   4   5   9       63.00       45.68      5.11 o 
   5   5   9       66.42       61.61      4.49 o 
   6   5   9      153.31      147.12      5.97 o 
   7   5   9      538.23      482.27      9.66 o 
   8   5   9       17.85       14.81      4.49 o 
   9   5   9       48.98       63.77      6.18 o 
  10   5   9      253.88      237.68     10.77 o 
  11   5   9        7.54        7.49      5.42 o 
  12   5   9       88.41       69.71      7.80 o 
  13   5   9        5.14        7.25      5.62 o 
  14   5   9       36.49       39.15      8.56 o 
   0   6   9        5.89       15.08      5.06 o 
   1   6   9      179.96      164.47      7.21 o 
   2   6   9       19.53       29.12      4.19 o 
   3   6   9       20.62       16.67      4.24 o 
   4   6   9      575.08      529.27     11.03 o 
   5   6   9      159.61      159.54      7.34 o 
   6   6   9      181.68      147.26      6.41 o 
   7   6   9      144.70      102.85      6.32 o 
   8   6   9      108.60      110.68      8.20 o 
   9   6   9       86.21       73.87      7.62 o 
  10   6   9      182.52      160.67     13.66 o 
  11   6   9      231.17      230.77     11.49 o 
  12   6   9      166.05      167.78     10.63 o 
  13   6   9      141.72      168.85     14.26 o 
   1   7   9      851.42      911.18     16.37 o 
   2   7   9        1.54        0.36      4.11 o 
   3   7   9       41.32       28.82      4.47 o 
   4   7   9      710.38      675.77     16.26 o 
   5   7   9      175.29      141.43      8.90 o 
   6   7   9        2.36        3.84      4.14 o 
   7   7   9      520.07      503.30     12.01 o 
   8   7   9       13.00       11.33      4.66 o 
   9   7   9      193.86      192.64     10.57 o 
  10   7   9        0.42        8.70      5.79 o 
  11   7   9      264.79      264.35     12.69 o 
   0   8   9       34.02       44.50      9.44 o 
   1   8   9       14.41       12.69      5.54 o 
   2   8   9      740.88      751.37     26.27 o 
   3   8   9        2.19       -0.75      4.64 o 
   4   8   9      342.48      381.70     13.18 o 
   5   8   9       71.68       53.83      7.28 o 
   6   8   9      106.70      124.77      8.25 o 
   7   8   9       31.84       31.60      6.63 o 
   8   8   9       42.68       50.92      6.86 o 
   9   8   9       42.25       44.69      7.39 o 
   1   9   9      491.67      484.02     22.95 o 
   2   9   9       75.72       86.66     10.01 o 
   3   9   9      194.46      226.51     22.04 o 
   4   9   9       24.32       22.62      7.99 o 
   5   9   9      240.11      288.42     14.54 o 
   6   9   9       25.43       39.72      6.46 o 
   7   9   9      414.61      456.20     58.25 o 
   0   0  10     1025.16      757.69     20.37 o 
   1   0  10      283.78      307.94     11.38 o 
   2   0  10     9848.11    10831.10     92.27 o 
   3   0  10      350.98      350.67     10.71 o 
   4   0  10     1979.86     1953.44     45.21 o 
   5   0  10      634.99      667.46     19.06 o 
   6   0  10     2825.27     2827.20     54.91 o 
   7   0  10     2823.78     2696.47     39.71 o 
   8   0  10     5300.67     5380.60     63.78 o 
   9   0  10      149.09      133.35      8.89 o 
  10   0  10     1222.97     1207.25     24.42 o 
  11   0  10      789.22      781.46     19.88 o 
  12   0  10      917.72      846.96     21.14 o 
  13   0  10       51.68       42.31     11.44 o 
  14   0  10      155.06      124.95     13.15 o 
  15   0  10       15.79        8.57      8.30 o 
  16   0  10      940.75      931.93     56.21 o 
   1   1  10     8781.95     9297.44     66.03 o 
   2   1  10      132.80      131.51      4.44 o 
   3   1  10     4232.46     4225.02     31.76 o 
   4   1  10      246.53      269.47      6.96 o 
   5   1  10     2978.29     2953.45     27.43 o 
   6   1  10      152.43      153.08      5.94 o 
   7   1  10     1145.96     1051.07     14.80 o 
   8   1  10        0.18        1.24      3.22 o 
   9   1  10     1978.17     1862.97     21.89 o 
  10   1  10       91.30       89.55      5.86 o 
  11   1  10     4465.95     4602.65     41.90 o 
  12   1  10      109.14      108.96      7.36 o 
  13   1  10     1147.28     1132.03     22.15 o 
  14   1  10        0.47        7.57      5.47 o 
  15   1  10     1071.53     1098.73     23.14 o 
  16   1  10        0.38       -1.15      5.87 o 
   0   2  10     8185.58     8335.75     73.74 o 
   1   2  10       24.21       33.06      2.47 o 
   2   2  10     2978.57     2888.69     23.92 o 
   3   2  10      315.38      343.87      6.55 o 
   4   2  10     3653.40     3636.07     31.75 o 
   5   2  10      620.65      598.75     10.51 o 
   6   2  10     4011.48     3925.58     34.62 o 
   7   2  10        0.03       -1.77      3.16 o 
   8   2  10     6223.19     6369.75     51.75 o 
   9   2  10      430.36      393.41      9.77 o 
  10   2  10     2802.67     2723.44     31.71 o 
  11   2  10        6.74        4.41      4.43 o 
  12   2  10     1385.34     1357.13     21.75 o 
  13   2  10       58.25       47.85      7.05 o 
  14   2  10     1282.79     1294.44     24.85 o 
  15   2  10      219.10      193.34     11.23 o 
   1   3  10     2402.97     2412.30     21.21 o 
   2   3  10       61.63       72.92      3.96 o 
   3   3  10     3991.04     3935.21     34.78 o 
   4   3  10        9.14        5.79      2.83 o 
   5   3  10     5360.26     5527.43     45.98 o 
   6   3  10      150.02      143.99      6.00 o 
   7   3  10     1205.21     1138.41     15.90 o 
   8   3  10       84.32       82.24      6.26 o 
   9   3  10     2332.21     2293.17     28.21 o 
  10   3  10       95.06      107.13      7.07 o 
  11   3  10      304.67      287.15     10.22 o 
  12   3  10       89.64       70.17      7.36 o 
  13   3  10     1556.63     1554.81     26.97 o 
  14   3  10      114.92       97.88      8.99 o 
  15   3  10     1912.43     1888.28     31.81 o 
   0   4  10     2655.21     2774.83     39.23 o 
   1   4  10        0.70       -0.33      3.07 o 
   2   4  10     1089.44     1030.96     19.53 o 
   3   4  10      108.62      105.08      4.83 o 
   4   4  10      585.55      551.33      9.69 o 
   5   4  10       91.36       82.81      5.30 o 
   6   4  10     2087.67     2026.94     22.90 o 
   7   4  10       80.10       67.92      5.23 o 
   8   4  10      374.37      404.42     11.70 o 
   9   4  10      389.66      366.13     11.48 o 
  10   4  10      679.99      663.43     17.22 o 
  11   4  10       26.45       24.43      5.90 o 
  12   4  10     1640.86     1617.59     27.61 o 
  13   4  10       31.64       32.80      6.67 o 
  14   4  10      463.43      504.92     16.02 o 
   1   5  10      386.17      362.09      9.99 o 
   2   5  10      226.71      205.23      8.03 o 
   3   5  10     2831.70     2910.00     38.29 o 
   4   5  10        1.35       -1.89      2.91 o 
   5   5  10      997.80      999.84     21.14 o 
   6   5  10        0.42        2.83      3.32 o 
   7   5  10     2844.84     2798.15     46.55 o 
   8   5  10      508.35      528.53     13.06 o 
   9   5  10      378.79      377.07     11.62 o 
  10   5  10       95.22      101.56      8.37 o 
  11   5  10      618.57      639.97     17.07 o 
  12   5  10       12.74        6.21      5.52 o 
  13   5  10      672.65      675.61     18.32 o 
   0   6  10     1968.34     1940.86     73.61 o 
   1   6  10       11.64        4.33      3.98 o 
   2   6  10     1165.59     1231.81     27.38 o 
   3   6  10      151.98      124.17      7.86 o 
   4   6  10     1241.94     1198.31     17.11 o 
   5   6  10       51.04       52.49      6.43 o 
   6   6  10     1351.33     1444.27     26.74 o 
   7   6  10       68.12       64.55      9.17 o 
   8   6  10      491.66      488.78     13.08 o 
   9   6  10       27.61       22.66      6.05 o 
  10   6  10     1327.74     1242.41     30.04 o 
  11   6  10       86.86       88.56      8.59 o 
  12   6  10     1393.65     1409.20     27.09 o 
   1   7  10     2898.38     2881.00     37.75 o 
   2   7  10        6.21       -0.69      4.38 o 
   3   7  10     1730.03     1770.56     48.91 o 
   4   7  10       14.29        3.60      5.81 o 
   5   7  10     2364.15     2422.11     33.78 o 
   6   7  10        1.33        0.73      4.52 o 
   7   7  10     1349.54     1371.77     22.42 o 
   8   7  10      253.63      235.87     11.35 o 
   9   7  10     1695.68     1655.98     28.74 o 
  10   7  10       48.89       54.66      7.97 o 
   0   8  10     3107.12     3253.78     60.19 o 
   1   8  10      157.84      165.02     11.67 o 
   2   8  10     1654.73     1564.43     57.46 o 
   3   8  10       75.70       77.69      8.14 o 
   4   8  10     2117.42     2246.95     49.37 o 
   5   8  10        5.70       -0.14      5.57 o 
   6   8  10      577.88      520.43     18.23 o 
   7   8  10      269.12      263.46     18.33 o 
   8   8  10      683.96      693.48     22.14 o 
   1   9  10      994.02     1033.68     36.28 o 
   2   9  10      123.81      129.99     11.78 o 
   3   9  10      242.04      189.33     16.54 o 
   4   9  10       14.22       17.23      8.83 o 
   5   9  10       64.73       81.84     14.13 o 
   1   1  11       20.09       23.98      3.23 o 
   2   1  11      114.63      102.92      4.42 o 
   3   1  11       17.96       22.60      3.28 o 
   4   1  11      459.51      433.00     11.24 o 
   5   1  11      827.17      796.53     12.93 o 
   6   1  11       22.03       24.45      3.85 o 
   7   1  11      209.02      204.14      7.13 o 
   8   1  11     1601.27     1628.99     20.18 o 
   9   1  11      562.69      565.49     11.70 o 
  10   1  11        0.01        0.31      3.63 o 
  11   1  11       94.56      111.06      7.47 o 
  12   1  11       73.74       71.37      6.74 o 
  13   1  11        2.99        6.93      5.14 o 
  14   1  11        3.12       -4.21      5.38 o 
  15   1  11        8.57        1.65      5.76 o 
   0   2  11       67.81       80.40      5.24 o 
   1   2  11       72.86       69.10      4.20 o 
   2   2  11       15.77       16.20      3.00 o 
   3   2  11     1304.95     1256.89     13.39 o 
   4   2  11     1139.73      944.44     13.52 o 
   5   2  11      496.18      460.10      9.68 o 
   6   2  11      675.39      672.37     11.83 o 
   7   2  11      926.56      905.61     14.20 o 
   8   2  11       23.80       31.42      4.46 o 
   9   2  11        4.77        6.04      4.18 o 
  10   2  11      156.92      135.80      7.68 o 
  11   2  11      336.01      296.13     10.47 o 
  12   2  11      198.55      198.63     10.50 o 
  13   2  11       67.54       73.21      8.06 o 
  14   2  11       13.24        8.34      5.84 o 
  15   2  11      108.37      103.53      9.39 o 
   1   3  11      507.78      526.84      9.88 o 
   2   3  11      234.50      223.51      7.82 o 
   3   3  11     2845.45     2984.75     28.87 o 
   4   3  11     3441.97     3353.12     28.86 o 
   5   3  11      120.75       99.75      6.11 o 
   6   3  11      305.43      306.25      7.80 o 
   7   3  11        3.46        3.50      3.89 o 
   8   3  11      103.11      110.77      8.34 o 
   9   3  11      368.95      346.33     12.15 o 
  10   3  11       25.45       26.72      5.26 o 
  11   3  11        0.64       -4.26      4.26 o 
  12   3  11      121.17      131.73      8.46 o 
  13   3  11       23.04       25.88      6.50 o 
  14   3  11        0.03       -1.44      5.58 o 
   0   4  11        6.97       12.00      5.93 o 
   1   4  11       63.34       52.43      4.40 o 
   2   4  11      317.51      304.32      9.11 o 
   3   4  11      131.96      125.00      6.60 o 
   4   4  11       51.80       57.65      4.39 o 
   5   4  11      292.68      272.46      8.65 o 
   6   4  11      663.30      680.82     12.79 o 
   7   4  11      516.02      507.23     11.20 o 
   8   4  11        3.01        8.16      3.94 o 
   9   4  11      222.94      198.18      8.05 o 
  10   4  11        6.78       10.70      4.98 o 
  11   4  11        3.66       -1.39      4.76 o 
  12   4  11      173.88      166.03     10.30 o 
  13   4  11        4.69        3.69      5.84 o 
   1   5  11       11.53       18.97      4.76 o 
   2   5  11       10.51        9.60      3.99 o 
   3   5  11        5.36        2.81      3.76 o 
   4   5  11       32.19       25.75      4.77 o 
   5   5  11      182.47      203.77      7.62 o 
   6   5  11        1.49       -0.67      3.59 o 
   7   5  11       62.00       71.83      7.22 o 
   8   5  11      408.65      404.61     17.52 o 
   9   5  11      569.75      517.21     26.27 o 
  10   5  11      145.20      160.42      9.02 o 
  11   5  11      151.38      148.79      9.99 o 
  12   5  11       75.36       67.10      7.98 o 
   0   6  11      729.46      720.48     23.35 o 
   1   6  11       85.15       80.03      7.22 o 
   2   6  11       80.75       53.69      5.78 o 
   3   6  11       66.52       71.83      8.14 o 
   4   6  11        8.64        7.13      4.45 o 
   5   6  11      148.82      154.31      8.16 o 
   6   6  11       66.80       74.68      6.68 o 
   7   6  11       37.46       49.24      6.08 o 
   8   6  11      421.97      415.13     12.59 o 
   9   6  11       68.71       71.40      7.09 o 
  10   6  11      367.11      403.80     14.48 o 
  11   6  11        8.88        2.74      5.78 o 
   1   7  11      156.84      154.86     10.96 o 
   2   7  11       44.44       27.48      6.33 o 
   3   7  11       67.58       72.44      6.74 o 
   4   7  11      157.56      156.89     11.24 o 
   5   7  11        4.17        5.39      6.10 o 
   6   7  11        3.34        0.96      5.39 o 
   7   7  11      148.19      190.91      9.56 o 
   8   7  11        2.42        0.12      5.39 o 
   9   7  11      289.06      291.30     13.76 o 
   0   8  11      168.51      178.64     16.87 o 
   1   8  11        5.30        5.21      5.74 o 
   2   8  11      460.57      494.16     18.33 o 
   3   8  11       34.60       28.18      8.41 o 
   4   8  11        3.06       10.12      6.68 o 
   5   8  11        2.40       -5.28      7.78 o 
   6   8  11       60.68       64.94      8.20 o 
   7   8  11        3.04        6.93      9.88 o 
   0   0  12     2764.58     2508.78     65.09 o 
   1   0  12       10.81        8.14      5.45 o 
   2   0  12     3981.40     3771.33     58.73 o 
   3   0  12      333.01      270.64     13.69 o 
   4   0  12      548.92      581.57     15.76 o 
   5   0  12        0.64       -4.13      4.13 o 
   6   0  12     3544.30     3575.11     47.23 o 
   7   0  12      116.49      133.23      9.14 o 
   8   0  12     2733.08     2660.50     51.55 o 
   9   0  12      345.20      339.75     13.59 o 
  10   0  12     2962.72     2923.85     43.99 o 
  11   0  12      103.21       84.01      9.18 o 
  12   0  12     2856.01     2940.32     71.32 o 
  13   0  12      271.62      245.76     16.89 o 
  14   0  12       30.09       36.26     15.07 o 
   1   1  12     3401.09     3510.55     31.79 o 
   2   1  12      109.14       83.56      7.24 o 
   3   1  12     1828.69     1885.89     22.81 o 
   4   1  12      186.88      214.78      6.81 o 
   5   1  12     1056.52     1034.44     14.85 o 
   6   1  12      186.89      195.03      7.11 o 
   7   1  12     4570.25     4692.36     41.41 o 
   8   1  12       16.41       19.73      4.21 o 
   9   1  12     1354.52     1332.46     18.78 o 
  10   1  12      251.00      271.40     13.36 o 
  11   1  12      507.89      525.31     13.64 o 
  12   1  12        8.99        3.10      4.76 o 
  13   1  12      967.46     1059.64     20.13 o 
  14   1  12       59.56       78.80     10.58 o 
   0   2  12     6557.56     6769.12     93.48 o 
   1   2  12        2.47        7.54      3.54 o 
   2   2  12     1346.16     1372.14     15.74 o 
   3   2  12       31.60       23.41      3.82 o 
   4   2  12     3748.15     3949.65     36.04 o 
   5   2  12       20.59       29.40      4.10 o 
   6   2  12      168.46      189.94      8.33 o 
   7   2  12       58.83       52.92      5.02 o 
   8   2  12       75.48       72.89      5.65 o 
   9   2  12       11.14       10.57      4.33 o 
  10   2  12     1664.56     1729.80     24.80 o 
  11   2  12       37.24       47.40      6.15 o 
  12   2  12      192.42      177.27      9.36 o 
  13   2  12       61.67       71.72      7.36 o 
  14   2  12     1719.62     1788.93     36.73 o 
   1   3  12     1921.62     2005.60     27.74 o 
   2   3  12      421.89      417.61     10.54 o 
   3   3  12     1154.00     1169.44     16.29 o 
   4   3  12       55.47       47.82      4.71 o 
   5   3  12     2028.37     1882.44     24.48 o 
   6   3  12      197.82      209.21     10.23 o 
   7   3  12      867.14      871.57     14.66 o 
   8   3  12       28.23       27.12      4.98 o 
   9   3  12     1670.04     1731.36     24.70 o 
  10   3  12        0.59       -0.59      4.25 o 
  11   3  12     1421.85     1405.13     22.96 o 
  12   3  12       21.04       26.87      6.00 o 
  13   3  12     1334.15     1367.53     26.40 o 
   0   4  12      468.58      425.49     17.69 o 
   1   4  12      331.90      320.50      9.63 o 
   2   4  12     3172.71     3311.30     48.72 o 
   3   4  12       15.14       16.73      3.94 o 
   4   4  12     4153.81     4363.68     39.79 o 
   5   4  12      271.17      301.40     10.06 o 
   6   4  12     3097.96     3067.79     31.38 o 
   7   4  12        0.99       -2.92      3.67 o 
   8   4  12     3421.33     3530.32     35.57 o 
   9   4  12       64.78       65.20      5.88 o 
  10   4  12     1293.55     1313.46     22.15 o 
  11   4  12       51.68       46.53      6.34 o 
  12   4  12     1280.66     1203.46     24.34 o 
   1   5  12     2702.58     2632.91     40.59 o 
   2   5  12      272.79      265.63     12.92 o 
   3   5  12     2329.55     2273.61     28.37 o 
   4   5  12       77.83       79.64      6.65 o 
   5   5  12     2567.51     2682.70     50.51 o 
   6   5  12      414.69      404.94     15.48 o 
   7   5  12     2243.25     2288.69     27.01 o 
   8   5  12       95.04       88.57      7.31 o 
   9   5  12      644.79      641.13     15.45 o 
  10   5  12        9.96        8.59      5.20 o 
  11   5  12     1771.43     1756.60     30.13 o 
   0   6  12     1283.10     1216.88     31.73 o 
   1   6  12       26.96       21.51      6.70 o 
   2   6  12     1237.66     1160.97     25.98 o 
   3   6  12       40.91       46.83      6.73 o 
   4   6  12     1872.95     1775.73     29.00 o 
   5   6  12       69.35       62.36      6.61 o 
   6   6  12      935.64      992.59     22.24 o 
   7   6  12        9.83        4.76      5.60 o 
   8   6  12      704.85      696.20     16.24 o 
   9   6  12       21.91       22.90      5.76 o 
  10   6  12      237.64      245.30     19.68 o 
   1   7  12      668.03      654.12     25.05 o 
   2   7  12       12.81        8.29      6.80 o 
   3   7  12       92.38      114.46     20.42 o 
   4   7  12       18.94       16.75      6.14 o 
   5   7  12      585.28      547.43     18.76 o 
   6   7  12        9.78        4.56      5.78 o 
   7   7  12       67.32       61.10      8.18 o 
   8   7  12        5.90        8.42      6.22 o 
   0   8  12      528.60      551.87     33.98 o 
   1   8  12        5.70        3.59      6.03 o 
   2   8  12      272.05      281.53     18.22 o 
   3   8  12       18.95       14.54     12.36 o 
   4   8  12       10.23        3.21      8.97 o 
   1   1  13      912.48      840.81     14.89 o 
   2   1  13      263.36      233.49     12.19 o 
   3   1  13       51.38       45.81      5.17 o 
   4   1  13       50.00       54.82      6.14 o 
   5   1  13      702.83      688.02     13.75 o 
   6   1  13     2018.21     2037.13     23.42 o 
   7   1  13       29.90       27.78      4.49 o 
   8   1  13       62.03       69.68      5.69 o 
   9   1  13        1.57       -1.98      3.92 o 
  10   1  13       12.58        6.82      4.37 o 
  11   1  13        5.89        6.03      4.88 o 
  12   1  13       30.60       31.46      5.91 o 
  13   1  13       41.29       38.14      6.49 o 
   0   2  13      986.17      993.39     25.95 o 
   1   2  13       14.86        7.79      4.51 o 
   2   2  13        0.79        2.76      3.82 o 
   3   2  13       31.14       32.89      4.99 o 
   4   2  13       73.35       87.73      6.17 o 
   5   2  13      341.48      313.08      9.29 o 
   6   2  13      985.48      993.69     17.32 o 
   7   2  13        0.01        2.83      3.62 o 
   8   2  13        0.72       -3.69      3.69 o 
   9   2  13       13.73       14.97      4.95 o 
  10   2  13      129.69      138.20      8.37 o 
  11   2  13        0.71       -1.06      4.79 o 
  12   2  13        2.32        3.52      5.11 o 
  13   2  13       16.86       18.55      5.95 o 
   1   3  13      657.47      641.56     19.65 o 
   2   3  13       26.36       20.57      5.27 o 
   3   3  13        9.07       11.41      4.49 o 
   4   3  13      546.89      543.76     14.00 o 
   5   3  13      434.52      453.61     12.06 o 
   6   3  13      177.50      157.23      7.28 o 
   7   3  13       64.22       82.55      6.77 o 
   8   3  13      176.72      158.65      7.56 o 
   9   3  13      167.61      137.05      8.28 o 
  10   3  13       19.94       15.38      5.23 o 
  11   3  13        4.47       -2.66      4.92 o 
  12   3  13        0.00       -3.49      5.24 o 
   0   4  13      137.42      141.56     12.14 o 
   1   4  13      251.68      261.09     10.75 o 
   2   4  13      519.29      542.95     14.68 o 
   3   4  13       41.03       47.20      5.07 o 
   4   4  13       66.30       68.60      5.77 o 
   5   4  13       21.54       28.85      6.29 o 
   6   4  13        8.36       -4.25      4.25 o 
   7   4  13       58.63       46.46      6.14 o 
   8   4  13       82.85       78.76      7.25 o 
   9   4  13       39.93       55.21      5.86 o 
  10   4  13        5.00        4.21      4.88 o 
  11   4  13       34.91       32.57      6.20 o 
   1   5  13      212.97      206.56     11.86 o 
   2   5  13      537.39      527.28     17.53 o 
   3   5  13       94.01      105.25      9.90 o 
   4   5  13        0.79       -3.19      4.51 o 
   5   5  13      571.11      601.25     14.49 o 
   6   5  13       48.40       49.91      6.37 o 
   7   5  13      582.34      621.17     15.19 o 
   8   5  13        1.47        5.46      5.60 o 
   9   5  13      122.47      141.28     10.30 o 
  10   5  13        9.37       11.96      7.07 o 
   0   6  13     2477.08     2632.87     76.33 o 
   1   6  13       52.21       54.01     11.25 o 
   2   6  13      190.79      212.32     11.55 o 
   3   6  13      156.89      160.51      9.89 o 
   4   6  13      146.67      154.25     10.69 o 
   5   6  13      135.57      138.76      8.62 o 
   6   6  13      436.47      485.74     15.57 o 
   7   6  13        7.58        9.39      6.07 o 
   8   6  13      267.69      264.71     12.84 o 
   1   7  13      669.80      685.34     58.66 o 
   2   7  13        9.09        3.66      9.11 o 
   3   7  13      464.71      495.75     15.87 o 
   4   7  13        6.22        1.19      6.35 o 
   5   7  13       62.77       56.39      9.44 o 
   6   7  13      149.68      180.89     11.28 o 
   0   0  14      964.42     1048.46     42.53 o 
   1   0  14      219.87      199.75     13.93 o 
   2   0  14     1280.50     1270.96     25.70 o 
   3   0  14      893.98      818.84     24.48 o 
   4   0  14       99.28       77.88      9.89 o 
   5   0  14       13.44       14.69      7.36 o 
   6   0  14     1422.93     1484.03     35.48 o 
   7   0  14       44.64       34.48      9.18 o 
   8   0  14      741.09      732.23     24.65 o 
   9   0  14      304.83      264.25     19.32 o 
  10   0  14      305.90      306.57     16.62 o 
  11   0  14      247.70      265.82     14.14 o 
  12   0  14     2110.40     2401.35     51.30 o 
   1   1  14     1476.97     1536.84     25.05 o 
   2   1  14       81.89       66.61      6.84 o 
   3   1  14      241.34      238.96      9.08 o 
   4   1  14        2.07       -2.64      4.49 o 
   5   1  14      231.91      230.33     10.37 o 
   6   1  14      229.33      208.62     10.23 o 
   7   1  14      917.93      946.07     17.57 o 
   8   1  14        3.11        4.05      4.51 o 
   9   1  14     2722.52     2963.30     32.23 o 
  10   1  14      113.74      115.08      8.11 o 
  11   1  14     1371.65     1448.22     26.06 o 
  12   1  14        1.45       -3.48      5.14 o 
   0   2  14     2470.82     2517.73     72.61 o 
   1   2  14       30.85       17.27      5.24 o 
   2   2  14      715.25      755.24     17.38 o 
   3   2  14      331.03      302.55     10.28 o 
   4   2  14     3024.53     3005.39     34.62 o 
   5   2  14        0.07       -1.74      4.14 o 
   6   2  14     2304.49     2290.05     26.64 o 
   7   2  14       13.78       11.39      6.55 o 
   8   2  14     1146.78     1128.15     26.23 o 
   9   2  14       56.28       64.96      6.81 o 
  10   2  14     1650.47     1715.44     25.93 o 
  11   2  14       14.29        5.71      6.50 o 
   1   3  14     2023.27     1962.84     34.60 o 
   2   3  14        0.04       -1.43      4.80 o 
   3   3  14     4506.79     4781.28     54.83 o 
   4   3  14       70.46       89.57      7.10 o 
   5   3  14     2941.42     2884.68     37.04 o 
   6   3  14       25.06       16.13      5.07 o 
   7   3  14      795.93      784.95     16.57 o 
   8   3  14       42.86       54.55      6.43 o 
   9   3  14     1694.45     1793.27     26.88 o 
  10   3  14        0.13       -1.87      5.44 o 
  11   3  14      923.38      901.96     19.15 o 
   0   4  14      799.88      827.99     26.09 o 
   1   4  14      203.49      176.81     11.53 o 
   2   4  14     3913.38     4074.97     59.66 o 
   3   4  14       19.09       19.89      5.84 o 
   4   4  14     2181.99     2281.08     39.71 o 
   5   4  14       94.04       98.45      7.39 o 
   6   4  14      986.37      999.47     18.83 o 
   7   4  14       18.34       15.96      5.29 o 
   8   4  14      586.78      598.57     15.32 o 
   9   4  14       29.35       31.45      6.27 o 
  10   4  14      217.68      232.20     12.22 o 
   1   5  14      583.25      604.05     18.37 o 
   2   5  14      205.07      193.07     12.70 o 
   3   5  14     1461.36     1515.33     31.69 o 
   4   5  14       58.98       69.18      9.72 o 
   5   5  14      842.52      819.01     20.54 o 
   6   5  14        2.93       -1.65      4.84 o 
   7   5  14      873.66      897.14     22.68 o 
   8   5  14       17.83       22.50      9.25 o 
   0   6  14     1381.42     1438.67     37.15 o 
   1   6  14       75.34       75.24      9.46 o 
   2   6  14       82.75       76.11      9.72 o 
   3   6  14       78.50       70.02     14.90 o 
   4   6  14      845.96      873.02     24.40 o 
   5   6  14       37.60       36.28      7.28 o 
   6   6  14     1101.70     1167.05     28.53 o 
   1   7  14      937.00      973.81     26.03 o 
   2   7  14        0.51       -7.18      8.43 o 
   1   1  15        3.04        9.55      5.10 o 
   2   1  15      150.42      150.38     13.94 o 
   3   1  15      274.34      279.00     11.65 o 
   4   1  15       95.59       86.66      6.97 o 
   5   1  15        8.82       12.36      5.45 o 
   6   1  15      146.60      142.19      9.31 o 
   7   1  15      504.65      517.99     23.00 o 
   8   1  15      143.66      140.67     13.32 o 
   9   1  15       45.41       50.06      7.72 o 
  10   1  15       80.44       80.37      9.36 o 
   0   2  15      299.31      263.95     16.46 o 
   1   2  15        0.08       12.19      6.33 o 
   2   2  15       27.61       17.03      5.45 o 
   3   2  15      103.56       95.46      8.28 o 
   4   2  15      335.97      334.26     13.86 o 
   5   2  15       20.02       24.10      5.35 o 
   6   2  15       29.99       24.99      5.70 o 
   7   2  15       22.41       18.95      5.33 o 
   8   2  15      132.70      143.31     11.74 o 
   9   2  15       64.97       59.14      7.93 o 
  10   2  15        5.54        4.54      5.92 o 
   1   3  15       73.95       71.77      9.19 o 
   2   3  15      194.91      215.06     10.77 o 
   3   3  15      188.45      191.71     12.44 o 
   4   3  15        9.60        4.89      6.10 o 
   5   3  15        2.63        6.03      4.93 o 
   6   3  15       12.49        4.64      5.82 o 
   7   3  15      121.68      158.56     10.11 o 
   8   3  15       18.86       24.06      5.59 o 
   9   3  15       44.58       41.07      6.51 o 
   0   4  15      166.10      206.74     23.77 o 
   1   4  15       24.13       18.14      7.23 o 
   2   4  15        5.15        2.77      5.71 o 
   3   4  15       64.62       61.56      7.65 o 
   4   4  15       30.34       42.23      8.08 o 
   5   4  15       74.24       93.69     10.41 o 
   6   4  15      306.57      308.01     15.54 o 
   7   4  15        9.94        8.54      6.09 o 
   8   4  15      134.58      152.75      9.54 o 
   1   5  15      349.26      329.40     15.57 o 
   2   5  15      374.86      399.53     17.16 o 
   3   5  15       27.96       39.07      8.42 o 
   4   5  15       28.07       16.96      7.71 o 
   5   5  15      107.19      120.43     12.12 o 
   6   5  15       45.89       74.14     10.41 o 
   0   6  15      469.05      478.14     30.61 o 
   1   6  15      803.99      899.72     31.58 o 
   2   6  15      202.77      205.97     13.93 o 
   0   0  16     3728.30     3882.59    100.28 o 
   1   0  16      350.91      334.12     19.20 o 
   2   0  16     2593.30     2665.86     78.51 o 
   3   0  16       19.88       26.41      8.67 o 
   4   0  16     1103.42     1186.02     48.84 o 
   5   0  16      132.23      119.81     18.82 o 
   6   0  16      596.61      533.47     22.20 o 
   7   0  16        1.13       -4.34      7.54 o 
   8   0  16     2150.44     2119.70     47.74 o 
   1   1  16     3324.68     3483.42     46.79 o 
   2   1  16      309.85      289.90     15.16 o 
   3   1  16      860.39      845.35     27.48 o 
   4   1  16       14.54       17.76      6.25 o 
   5   1  16      925.80      914.31     20.87 o 
   6   1  16      101.38      113.30      9.54 o 
   7   1  16     1260.93     1283.86     39.81 o 
   8   1  16       20.46       16.85      6.61 o 
   0   2  16      306.58      300.84     18.12 o 
   1   2  16        6.63       -1.31      6.65 o 
   2   2  16      569.03      597.51     38.13 o 
   3   2  16       11.74       13.43      5.86 o 
   4   2  16     1195.19     1260.32     28.67 o 
   5   2  16      163.42      173.07     10.65 o 
   6   2  16      636.99      678.61     18.16 o 
   7   2  16       12.68        9.43      5.33 o 
   8   2  16      449.48      450.71     16.86 o 
   1   3  16      100.19       96.80     10.52 o 
   2   3  16        7.45        7.39      6.79 o 
   3   3  16      712.61      749.51     22.76 o 
   4   3  16       19.37       21.43      6.54 o 
   5   3  16      429.61      425.28     15.00 o 
   6   3  16        0.98       -1.77      6.63 o 
   7   3  16      529.05      569.89     20.43 o 
   0   4  16      126.24       91.19     18.93 o 
   1   4  16      122.58      143.06     12.23 o 
   2   4  16      514.10      492.61     16.09 o 
   3   4  16       19.29       11.33      6.43 o 
   4   4  16      965.91     1026.10     26.95 o 
   5   4  16        3.03       -5.30      6.59 o 
   1   5  16      862.73      937.86     32.85 o 
   1   1  17        7.57       25.97      6.35 o 
   2   1  17       27.37       31.27      6.97 o 
   3   1  17      154.19      188.19     11.42 o 
   4   1  17       56.69       69.07     10.97 o 
   5   1  17      233.37      215.42     14.05 o 
   0   2  17       35.28       37.85     10.49 o 
   1   2  17        0.10        3.90      5.72 o 
   2   2  17      258.83      252.97     12.80 o 
   3   2  17        1.25       -1.00      6.61 o 
   4   2  17      196.82      187.57     15.57 o 
   1   3  17      114.87      102.84      9.68 o 
   2   3  17        9.18       21.76      7.67 o 
   3   3  17      258.80      279.08     15.66 o 
                                                 
